# Supplementary material for: Solvent-derived defects suppress adsorption in MOF-74
Source: Nat Commun. 2023 Apr 25;14:2386. doi: 10.1038/s41467-023-38155-8 (PMC10130178; doi:10.1038/s41467-023-38155-8)
Supplement: Supplementary file 3 — Source Data [file 41467_2023_38155_MOESM3_ESM.zip]

Archive with 22 entries (21 files):
- Source Data/
- __MACOSX/._Source Data
- Source Data/data.gcmc.d
- __MACOSX/Source Data/._data.gcmc.d
- Source Data/CO2.txt
- __MACOSX/Source Data/._CO2.txt
- Source Data/MgMOF74-i.cif
- __MACOSX/Source Data/._MgMOF74-i.cif
- Source Data/in.nvt-i
- __MACOSX/Source Data/._in.nvt-i
- Source Data/File_List.pdf
- __MACOSX/Source Data/._File_List.pdf
- Source Data/data.gcmc.i
- __MACOSX/Source Data/._data.gcmc.i
- Source Data/in.nvt-d
- __MACOSX/Source Data/._in.nvt-d
- Source Data/MgMOF74-d.cif
- __MACOSX/Source Data/._MgMOF74-d.cif
- Source Data/d-lat-nmr.inp
- __MACOSX/Source Data/._d-lat-nmr.inp
- Source Data/Source Data.xlsx
- __MACOSX/Source Data/._Source Data.xlsx
