# Supplementary material for: Solvent-derived defects suppress adsorption in MOF-74
Source: Nat Commun. 2023 Apr 25;14:2386. doi: 10.1038/s41467-023-38155-8 (PMC10130178; doi:10.1038/s41467-023-38155-8)
Supplement: Supplementary file 3 — Source Data [file 41467_2023_38155_MOESM3_ESM.zip › Source Data/data.gcmc.d]

LAMMPS data file via write_data, version 29 Sep 2021, timestep = 1000000

489 atoms
18 atom types
110 bonds
1 bond types
55 angles
1 angle types

-6.5391 19.613101 xlo xhi
0.001765 22.650235 ylo yhi
-0.0029 14.0409 zlo zhi
-13.0761 0.217041 0.217041 xy xz yz

Masses

1 12.0107
2 12.0107
3 12.0107
4 12.0107
5 12.0107
6 12.0107
7 1.00794
8 1.00794
9 1.00794
10 24.305
11 24.305
12 15.9994
13 15.9994
14 15.9994
15 15.9994
16 15.9994
17 12.0107
18 15.9994

Bond Coeffs # harmonic

1 0 1.16

Angle Coeffs # harmonic

1 0 180

Atoms # full

1 1 11 1.394006 5.332999999999992 7.962000000000001 0.9869999999999999 0 0 0
2 1 12 -0.768119 4.702999999999993 6.7130000000000205 2.515 0 0 0
3 1 13 -0.657789 4.8660000000000005 5.176 4.142 0 0 0
4 1 14 -0.805673 5.665999999999985 6.177000000000001 0.062 0 0 0
5 1 1 0.702384 5.101999999999998 5.554 2.95 0 0 0
6 1 2 -0.205069 5.845999999999997 4.679 2.006 0 0 0
7 1 3 0.429287 6.06899999684483 5.019000000000001 0.6319999999999999 0 0 0
8 1 4 -0.320227 6.760000000000001 4.0840000000000005 6.865 0 0 0
9 1 7 0.217041 6.927999999999996 4.326 5.818 0 0 0
10 1 10 1.409452 -7.7430000015775855 15.517999999999999 3.308 0 0 0
11 1 12 -0.768119 -8.44420100000009 14.230000000000071 4.841 1 0 0
12 1 13 -0.657789 -8.176201001930348 12.743 6.498 1 0 0
13 1 14 -0.805673 -7.432000003155176 13.728 2.41 0 0 0
14 1 1 0.702384 -7.986201000000001 13.102000000000002 5.292 1 0 0
15 1 2 -0.205069 -7.231201001941834 12.231 4.352 1 0 0
16 1 3 0.429287 -7.017000000000004 12.569 2.9759999999999995 0 0 0
17 1 4 -0.320227 -6.332 11.64 2.18 0 0 0
18 1 7 0.217041 -6.163000001793839 11.884999999999996 1.134 0 0 0
19 1 10 1.409452 18.410999 0.412 5.649 0 0 0
20 1 12 -0.768119 4.663999999999995 21.804001 0.15699999999999997 0 0 0
21 1 13 -0.657789 4.868999999999985 20.306999 1.8049999999999997 0 0 0
22 1 14 -0.805673 5.6789999999999905 21.292999 4.755 0 0 0
23 1 1 0.702384 5.092 20.665001 0.6049999999999999 0 0 0
24 1 2 -0.205069 5.848 19.790001 6.709 0 0 0
25 1 3 0.429287 6.074999999999998 20.131001 5.333 0 0 0
26 1 4 -0.320227 6.7569999961393075 19.195999 4.543 0 0 0
27 1 7 0.217041 6.932999999999997 19.441999000000003 3.498 0 0 0
28 1 10 1.409452 16.572999995027402 0.626 0.965 0 0 0
29 1 12 -0.768119 17.981000999999992 0.7130000000000001 2.503 0 0 0
30 1 13 -0.657789 -6.9212000000000025 1.6210000000000004 4.133 1 0 0
31 1 14 -0.805673 17.97199999877527 1.8230000003415574 0.021 0 0 0
32 1 1 0.702384 -7.365200000000004 1.637 2.939 1 0 0
33 1 2 -0.205069 -6.978201000000007 2.719 1.9909999999999999 1 0 0
34 1 3 0.429287 -7.378201000000001 2.747 0.612 1 0 0
35 1 4 -0.320227 -6.911202000000013 3.811 6.854 1 0 0
36 1 7 0.217041 -7.209200000000001 3.847 5.809 1 0 0
37 1 11 1.394006 3.491999995773212 8.176000000000002 3.305 0 0 0
38 1 12 -0.768119 4.868000000000001 8.279 4.855 0 0 0
39 1 13 -0.657789 6.163999999999997 9.13 6.473 0 0 0
40 1 14 -0.805673 4.86599999999999 9.386 2.399 0 0 0
41 1 1 0.702384 5.702999996139311 9.176999999999998 5.287 0 0 0
42 1 2 -0.205069 6.093999996139309 10.263 4.349 0 0 0
43 1 3 0.429287 5.678999995645371 10.304 2.9759999999999995 0 0 0
44 1 4 -0.320227 6.149999998422415 11.37100000273246 2.195 0 0 0
45 1 7 0.217041 5.849999999999995 11.415000000000003 1.151 0 0 0
46 1 10 1.409452 -9.587200003492022 15.722000000000001 5.649 1 0 0
47 1 12 -0.768119 -8.142000002185878 15.783000000000003 0.15599999999999997 0 0 0
48 1 13 -0.657789 -6.945000000000002 16.705999 1.8049999999999997 0 0 0
49 1 14 -0.805673 -8.203000003160907 16.910999 4.742 0 0 0
50 1 1 0.702384 -7.367000002227775 16.719999 0.6049999999999999 0 0 0
51 1 2 -0.205069 -6.9850000000000065 17.80999900000001 6.689 0 0 0
52 1 3 0.429287 -7.393000003560969 17.83700000386069 5.314 0 0 0
53 1 4 -0.320227 -6.925000001930346 18.899 4.525 0 0 0
54 1 7 0.217041 -7.22400000276304 18.931000003860692 3.481 0 0 0
55 1 10 1.409452 -8.849202001577599 14.028000002732462 0.9669999999999999 1 0 0
56 1 12 -0.768119 -9.615200000000002 15.223 2.507 1 0 0
57 1 13 -0.657789 -11.024201000000001 15.848 4.143 1 0 0
58 1 14 -0.805673 -10.567201 14.65 0.068 1 0 0
59 1 1 0.702384 -10.815201000000007 15.455000000000002 2.95 1 0 0
60 1 2 -0.205069 -11.950201003860698 15.252 2.012 1 0 0
61 1 3 0.429287 -11.77020100000001 14.894 0.638 1 0 0
62 1 4 -0.320227 -12.926201002275484 14.747 6.869 1 0 0
63 1 7 0.217041 -12.802201000000007 14.466 5.825 1 0 0
64 1 10 1.409452 4.234999994527681 21.577 3.308 0 0 0
65 1 12 -0.768119 3.4649000000000028 22.724469999999997 4.859 0 -1 0
66 1 13 -0.657789 15.130999999999997 0.7050000000000024 6.489 0 0 0
67 1 14 -0.805673 2.5139999999999896 22.163000000000004 2.404 0 0 0
68 1 1 0.702384 15.34 0.316 5.296 0 0 0
69 1 2 -0.205069 14.209 0.12599999999999997 4.351 0 0 0
70 1 3 0.429287 1.311999994624979 22.410999000000004 2.9759999999999995 0 0 0
71 1 4 -0.320227 0.1629999953940091 22.305 2.183 0 0 0
72 1 7 0.217041 0.2839999999999838 22.027000000000008 1.138 0 0 0
73 1 11 1.394006 4.2329999999999925 6.476000000000001 5.647999999999999 0 0 0
74 1 12 -0.768119 3.482 7.706000000000001 0.15699999999999997 0 0 0
75 1 13 -0.657789 2.0799999999999814 8.278000000000002 1.8040000000000003 0 0 0
76 1 14 -0.805673 2.529999999999993 7.078 4.751 0 0 0
77 1 1 0.702384 2.2799999999999896 7.9110000000000005 0.603 0 0 0
78 1 2 -0.205069 1.1339999999999968 7.618999999999999 6.704 0 0 0
79 1 3 0.429287 1.3209999999995858 7.293000000000002 5.321 0 0 0
80 1 4 -0.320227 0.1739999999999995 7.191 4.522 0 0 0
81 1 7 0.217041 0.2999999999999998 6.932 3.473 0 0 0
82 1 11 1.394006 7.742999995609899 14.687 6.054 0 0 0
83 1 12 -0.768119 8.372999999999998 15.934 4.515 0 0 0
84 1 13 -0.657789 8.209 17.471001 2.887 0 0 0
85 1 14 -0.805673 7.4059999936896554 16.476 6.995 0 0 0
86 1 1 0.702384 7.973999994958093 17.091999 4.08 0 0 0
87 1 2 -0.205069 7.232000000000002 17.966 5.029 0 0 0
88 1 3 0.429287 7.00799999417143 17.629999 6.406 0 0 0
89 1 4 -0.320227 6.315999994910155 18.563 0.15399999999999997 0 0 0
90 1 7 0.217041 6.148999995350965 18.32 1.2 0 0 0
91 1 10 1.409452 -5.335000003169751 22.236000000000004 1.373 0 0 0
92 1 12 -0.768119 8.413 0.8440000000000001 6.865 0 0 0
93 1 13 -0.657789 8.206999999999997 2.341000000000001 5.216 0 0 0
94 1 14 -0.805673 7.397999996844827 1.354 2.268 0 0 0
95 1 1 0.702384 7.984999996708008 1.9830000000000005 6.4159999999999995 0 0 0
96 1 2 -0.205069 7.224999999999999 2.86 0.317 0 0 0
97 1 3 0.429287 6.999999996844848 2.5160000000000045 1.693 0 0 0
98 1 4 -0.320227 6.320000000000001 3.448 2.489 0 0 0
99 1 7 0.217041 6.145000000000002 3.197 3.5319999999999996 0 0 0
100 1 10 1.409452 -5.333201000000007 7.13 3.714 1 0 0
101 1 12 -0.768119 -4.632000001577587 8.418 2.181 0 0 0
102 1 13 -0.657789 -4.899000001693999 9.906 0.524 0 0 0
103 1 14 -0.805673 -5.644202001906599 8.92 4.613 1 0 0
104 1 1 0.702384 -5.090000000000002 9.546 1.73 0 0 0
105 1 2 -0.205069 -5.845000001577586 10.417 2.671 0 0 0
106 1 3 0.429287 -6.05920100099681 10.079000000000022 4.047 1 0 0
107 1 4 -0.320227 -6.7442000000000055 11.009 4.842 1 0 0
108 1 7 0.217041 -6.912201001191049 10.763 5.888 1 0 0
109 1 10 1.409452 -3.4960000031551752 22.021999 6.056 0 0 0
110 1 12 -0.768119 -4.906000003155172 21.934999000000005 4.514 0 0 0
111 1 13 -0.657789 -6.155000003860692 21.028 2.883 0 0 0
112 1 14 -0.805673 -4.896000000000027 20.83 6.968 0 0 0
113 1 1 0.702384 -5.711000004316391 21.011 4.076 0 0 0
114 1 2 -0.205069 -6.100000003860691 19.924999000000003 5.018 0 0 0
115 1 3 0.429287 -5.69600000288253 19.898001 6.394 0 0 0
116 1 4 -0.320227 -6.160000002486299 18.837999 0.15699999999999997 0 0 0
117 1 7 0.217041 -5.859000003327991 18.806 1.202 0 0 0
118 1 10 1.409452 -3.48800000000001 6.927000000000001 1.373 0 0 0
119 1 12 -0.768119 -4.935202000000007 6.867000000000002 6.866 1 0 0
120 1 13 -0.657789 -6.1302020000000015 5.943 5.215 1 0 0
121 1 14 -0.805673 -4.875200999999999 5.736 2.278 1 0 0
122 1 1 0.702384 -5.70820100000002 5.9300000000000015 6.415 1 0 0
123 1 2 -0.205069 -6.089201000000007 4.839000000000002 0.328 1 0 0
124 1 3 0.429287 -5.68320100120224 4.81 1.703 1 0 0
125 1 4 -0.320227 -6.1532 3.746 2.487 1 0 0
126 1 7 0.217041 -5.857200999999998 3.7100000000000004 3.5319999999999996 1 0 0
127 1 11 1.394006 9.583999999999996 14.473 3.718 0 0 0
128 1 12 -0.768119 8.20799999842215 14.37000000273246 2.174 0 0 0
129 1 13 -0.657789 6.912999999999998 13.517000000000008 0.557 0 0 0
130 1 14 -0.805673 8.212000000000014 13.258 4.662 0 0 0
131 1 1 0.702384 7.372999999999997 13.471 1.744 0 0 0
132 1 2 -0.205069 6.983999999999999 12.387999999999998 2.69 0 0 0
133 1 3 0.429287 7.398999999999986 12.348 4.067 0 0 0
134 1 4 -0.320227 6.927999999999991 11.279 4.844 0 0 0
135 1 7 0.217041 7.227999999999965 11.234000000000044 5.887 0 0 0
136 1 10 1.409452 -4.227000000000022 8.621000000000016 6.055 0 0 0
137 1 12 -0.768119 -3.4610000000000003 7.425000000000001 4.515 0 0 0
138 1 13 -0.657789 -2.0520000000000014 6.801 2.879 0 0 0
139 1 14 -0.805673 -2.5110000000000046 7.998000000000002 6.954 0 0 0
140 1 1 0.702384 -2.261000000000002 7.194000000000002 4.072 0 0 0
141 1 2 -0.205069 -1.1270000000000007 7.396 5.011 0 0 0
142 1 3 0.429287 -1.3080000000000425 7.748 6.387 0 0 0
143 1 4 -0.320227 -0.15000000000000568 7.902000000000001 0.15399999999999997 0 0 0
144 1 7 0.217041 -0.2740000000000187 8.184 1.1969999999999998 0 0 0
145 1 11 1.394006 8.843999999999994 16.172001 1.374 0 0 0
146 1 12 -0.768119 9.594999993689648 14.943 6.867 0 0 0
147 1 13 -0.657789 10.997 14.371 5.218 0 0 0
148 1 14 -0.805673 10.544999996139307 15.571 2.275 0 0 0
149 1 1 0.702384 10.796999995631715 14.738 6.419 0 0 0
150 1 2 -0.205069 -14.214201 15.01 0.329 1 0 0
151 1 3 0.429287 -14.39720100000001 15.351000000000004 1.708 1 0 0
152 1 4 -0.320227 -13.249201001937346 15.460000002732462 2.504 1 0 0
153 1 7 0.217041 -13.372201000000018 15.725000000000005 3.5519999999999996 1 0 0
154 1 10 1.409452 8.840999999999998 1.0710000000000002 3.714 0 0 0
155 1 12 -0.768119 -3.466000004081644 22.570999 2.163 0 0 0
156 1 13 -0.657789 -2.0550000053753097 21.943001 0.533 0 0 0
157 1 14 -0.805673 10.559999999999999 0.486 4.618 0 0 0
158 1 1 0.702384 -2.2640000040821464 22.332001 1.7269999999999999 0 0 0
159 1 2 -0.205069 -1.135000000000007 22.525999 2.671 0 0 0
160 1 3 0.429287 11.762 0.242 4.046 0 0 0
161 1 4 -0.320227 12.911999999999995 0.34900000000000003 4.84 0 0 0
162 1 7 0.217041 12.788999999999998 0.623 5.885 0 0 0
163 1 11 1.394006 5.334999999999995 7.963 7.983999999999999 0 0 0
164 1 12 -0.768119 4.887999999999999 6.811999999999999 9.614 0 0 0
165 1 13 -0.657789 4.867999999999999 5.187000000000002 11.159 0 0 0
166 1 14 -0.805673 5.675999997123978 6.17300000136623 7.083999999999999 0 0 0
167 1 1 0.702384 5.175999999999999 5.597 9.995 0 0 0
168 1 2 -0.205069 5.880999999999998 4.7 9.04 0 0 0
169 1 3 0.429287 6.089999999999999 5.024 7.66 0 0 0
170 1 4 -0.320227 6.749999996844825 4.089 13.879999999999999 0 0 0
171 1 7 0.217041 6.923999999999999 4.34 12.836 0 0 0
172 1 10 1.409452 -7.743000000000009 15.517999999999999 10.33 0 0 0
173 1 12 -0.768119 -8.444201002896257 14.23000000273246 11.863 1 0 0
174 1 13 -0.657789 -8.176201001930348 12.743000000000004 13.52 1 0 0
175 1 14 -0.805673 -7.432000000000002 13.728 9.431 0 0 0
176 1 1 0.702384 -7.98520100142144 13.103000000000002 12.314 1 0 0
177 1 2 -0.205069 -7.231201001013208 12.232 11.373 1 0 0
178 1 3 0.429287 -7.017000003155173 12.568999999999999 9.997 0 0 0
179 1 4 -0.320227 -6.332000001577586 11.64 9.202 0 0 0
180 1 7 0.217041 -6.164000001577588 11.885000000000003 8.155 0 0 0
181 1 10 1.409452 18.410998999999954 0.4130000000000001 12.67 0 0 0
182 1 12 -0.768119 4.6759999999999655 21.797001000000005 7.243999999999999 0 0 0
183 1 13 -0.657789 4.901999995480074 20.261000000000006 8.867999999999999 0 0 0
184 1 14 -0.805673 5.678999999999886 21.29400100000001 11.766 0 0 0
185 1 1 0.702384 5.104999993689639 20.649000000000107 7.669 0 0 0
186 1 2 -0.205069 5.842999999999999 19.790001 13.709 0 0 0
187 1 3 0.429287 6.069999992845614 20.127001 12.333 0 0 0
188 1 4 -0.320227 6.735999996139308 19.184000000000005 11.537 0 0 0
189 1 7 0.217041 6.902999999999971 19.429001 10.491 0 0 0
190 1 10 1.409452 16.572999999999993 0.627 8.006 0 0 0
191 1 12 -0.768119 17.981999999999996 0.715 9.528999999999998 0 0 0
192 1 13 -0.657789 -6.917199999999999 1.6210000000000002 11.156 1 0 0
193 1 14 -0.805673 17.969999 1.8200000000000003 7.048000000000001 0 0 0
194 1 1 0.702384 18.788999993689657 1.638 9.964 0 0 0
195 1 2 -0.205069 -6.977202000000007 2.719 9.015 1 0 0
196 1 3 0.429287 -7.379199999999999 2.745 7.635999999999999 1 0 0
197 1 4 -0.320227 -6.910200000000008 3.813000000000001 13.873999999999999 1 0 0
198 1 7 0.217041 -7.207201000000008 3.8490000000000006 12.829 1 0 0
199 1 11 1.394006 3.4879999999999933 8.221000000000002 10.349 0 0 0
200 1 15 -0.609347 5.027999999999996 8.28 11.935999999999998 0 0 0
201 1 15 -0.609347 6.249999999999997 9.129 13.643 0 0 0
202 1 16 -0.591795 3.3059999999999965 10.396 10.524 0 0 0
203 1 5 0.501897 5.820000000000001 9.143 12.453999999999999 0 0 0
204 1 6 0.483739 4.221999999999995 10.547000000000002 9.682 0 0 0
205 1 10 1.409452 -9.58720000386069 15.722000000000001 12.670999999999998 1 0 0
206 1 12 -0.768119 -8.142000000000039 15.782000000000005 7.176999999999999 0 0 0
207 1 13 -0.657789 -6.947000002789088 16.707001 8.827 0 0 0
208 1 14 -0.805673 -8.202000000000062 16.91 11.764 0 0 0
209 1 1 0.702384 -7.367000002058427 16.719000000000015 7.627 0 0 0
210 1 2 -0.205069 -6.984000000000004 17.811001000000008 13.71 0 0 0
211 1 3 0.429287 -7.392000000000003 17.837 12.336 0 0 0
212 1 4 -0.320227 -6.925000002088133 18.896999 11.545 0 0 0
213 1 7 0.217041 -7.225000002118573 18.929001 10.501 0 0 0
214 1 10 1.409452 -8.849202002978057 14.028000002732462 7.989000000000001 1 0 0
215 1 12 -0.768119 -9.61920000218188 15.225 9.528 1 0 0
216 1 13 -0.657789 -11.026201003834984 15.849000000000006 11.163 1 0 0
217 1 14 -0.805673 -10.570201000000003 14.649000000000001 7.089999999999999 1 0 0
218 1 1 0.702384 -10.82020100000001 15.456000000000007 9.969 1 0 0
219 1 2 -0.205069 -11.957201003860689 15.24800000000001 9.032 1 0 0
220 1 3 0.429287 -11.777201000000005 14.877 7.66 1 0 0
221 1 4 -0.320227 -12.91720100000003 14.794 13.884 1 0 0
222 1 7 0.217041 -12.79420100000003 14.530000000000001 12.836 1 0 0
223 1 10 1.409452 4.234999995110118 21.577 10.33 0 0 0
224 1 12 -0.768119 3.4588999999999883 22.781469999999995 11.866 0 -1 0
225 1 13 -0.657789 15.125999999999998 0.707 13.514 0 0 0
226 1 14 -0.805673 2.514999999999943 22.16 9.429 0 0 0
227 1 1 0.702384 15.33499999613931 0.3380000000000001 12.314 0 0 0
228 1 2 -0.205069 1.1308999999999783 22.78147 11.373 0 -1 0
229 1 3 0.429287 1.3129999999999926 22.41 10.001 0 0 0
230 1 4 -0.320227 0.16599999999999682 22.296 9.206 0 0 0
231 1 7 0.217041 0.28899999999994286 22.016001 8.162 0 0 0
232 1 11 1.394006 4.232999999999994 6.477000000000006 12.67 0 0 0
233 1 12 -0.768119 3.4650000000000007 7.572 7.252 0 0 0
234 1 13 -0.657789 2.021 8.132 8.871 0 0 0
235 1 14 -0.805673 2.542999997773445 7.07900000136623 11.771 0 0 0
236 1 1 0.702384 2.249999999999994 7.7860000000000005 7.671 0 0 0
237 1 2 -0.205069 1.1499999999999906 7.698000000000009 13.708 0 0 0
238 1 3 0.429287 1.3329999999999762 7.322 12.336999999999998 0 0 0
239 1 4 -0.320227 0.18299999999999983 7.19 11.546 0 0 0
240 1 7 0.217041 0.3070000000000004 6.908 10.503 0 0 0
241 1 11 1.394006 7.741999999999989 14.686 13.079 0 0 0
242 1 12 -0.768119 8.18 15.829000000000002 11.417999999999997 0 0 0
243 1 13 -0.657789 8.210999997770703 17.47300000386069 9.901 0 0 0
244 1 14 -0.805673 7.399999999999994 16.474001000000005 13.977 0 0 0
245 1 1 0.702384 7.898000000000001 17.052999 11.059 0 0 0
246 1 2 -0.205069 7.194999996114762 17.945999003860692 12.021 0 0 0
247 1 3 0.429287 6.984999999999933 17.622000000000003 13.401 0 0 0
248 1 4 -0.320227 6.323999997771028 18.56300000386069 7.194 0 0 0
249 1 7 0.217041 6.14799999999997 18.316999000000013 8.238 0 0 0
250 1 10 1.409452 -5.335000000000002 22.235001 8.395 0 0 0
251 1 12 -0.768119 8.398 0.852 13.822 0 0 0
252 1 13 -0.657789 8.172999999999998 2.3890000000000007 12.200999999999999 0 0 0
253 1 14 -0.805673 7.397999999999985 1.3540000000000072 9.299999999999999 0 0 0
254 1 1 0.702384 7.968999999999997 2.001 13.398999999999997 0 0 0
255 1 2 -0.205069 7.233 2.858 7.355999999999999 0 0 0
256 1 3 0.429287 7.005999996844827 2.521000000000001 8.731 0 0 0
257 1 4 -0.320227 6.339999998365545 3.463000000683115 9.527 0 0 0
258 1 7 0.217041 6.172 3.22 10.574 0 0 0
259 1 10 1.409452 -5.333201001606282 7.13000000136623 10.736 1 0 0
260 1 12 -0.768119 -4.6320000000000014 8.418 9.203 0 0 0
261 1 13 -0.657789 -4.899000000000015 9.906 7.546 0 0 0
262 1 14 -0.805673 -5.644202002349303 8.92 11.635 1 0 0
263 1 1 0.702384 -5.090000000000003 9.546000000000001 8.752 0 0 0
264 1 2 -0.205069 -5.845 10.417 9.692 0 0 0
265 1 3 0.429287 -6.059201002486302 10.079 11.068 1 0 0
266 1 4 -0.320227 -6.744200000000006 11.009 11.864 1 0 0
267 1 7 0.217041 -6.912201000000004 10.763 12.91 1 0 0
268 1 10 1.409452 -3.4960000000000053 22.021999 13.059 0 0 0
269 1 12 -0.768119 -4.907000000000005 21.933001 11.531 0 0 0
270 1 13 -0.657789 -6.160000001930348 21.028000000000002 9.902 0 0 0
271 1 14 -0.805673 -4.894000003155174 20.834 13.986 0 0 0
272 1 1 0.702384 -5.7130000040920335 21.010000003860693 11.094 0 0 0
273 1 2 -0.205069 -6.100000003440139 19.92400000386069 12.037 0 0 0
274 1 3 0.429287 -5.6950000019303655 19.900999000000063 13.413 0 0 0
275 1 4 -0.320227 -6.160000002486299 18.834999 7.1819999999999995 0 0 0
276 1 7 0.217041 -5.859000003492023 18.799999 8.225999999999999 0 0 0
277 1 10 1.409452 -3.489000001873474 6.9260000000000055 8.395 0 0 0
278 1 12 -0.768119 -4.934201000000005 6.868000000000001 13.888 1 0 0
279 1 13 -0.657789 -6.130202000000009 5.943 12.237 1 0 0
280 1 14 -0.805673 -4.875201000000003 5.737 9.299999999999999 1 0 0
281 1 1 0.702384 -5.708201000000012 5.93 13.437 1 0 0
282 1 2 -0.205069 -6.090201000000002 4.838 7.349999999999999 1 0 0
283 1 3 0.429287 -5.684201001021441 4.81 8.725 1 0 0
284 1 4 -0.320227 -6.1532 3.7459999999999996 9.51 1 0 0
285 1 7 0.217041 -5.856201000000005 3.711 10.555 1 0 0
286 1 11 1.394006 9.58799999647309 14.429000002732462 10.717 0 0 0
287 1 15 -0.609347 8.051999997553676 14.363000002732461 9.132 0 0 0
288 1 15 -0.609347 6.825 13.517000000000003 7.429999999999999 0 0 0
289 1 16 -0.591795 9.844999999999995 12.25 10.61 0 0 0
290 1 5 0.501897 7.272999999999992 13.49 8.611 0 0 0
291 1 6 0.483739 8.952999999999992 12.10100000000001 11.477 0 0 0
292 1 10 1.409452 -4.227000000000018 8.621 13.076 0 0 0
293 1 12 -0.768119 -3.457000000000001 7.425000000000001 11.538 0 0 0
294 1 13 -0.657789 -2.050000000000005 6.799000000000001 9.903 0 0 0
295 1 14 -0.805673 -2.5060000000000002 7.9990000000000006 13.976 0 0 0
296 1 1 0.702384 -2.2559999999999993 7.192000000000001 11.096999999999998 0 0 0
297 1 2 -0.205069 -1.1190000000000042 7.398000000000002 12.034999999999998 0 0 0
298 1 3 0.429287 -1.2990000000000066 7.770000000000002 13.407 0 0 0
299 1 4 -0.320227 -0.1650000024879228 7.834 7.19 0 0 0
300 1 7 0.217041 -0.29100000000000126 8.088 8.24 0 0 0
301 1 11 1.394006 8.843999999999983 16.170999999999996 8.396 0 0 0
302 1 12 -0.768119 9.605999999999991 15.084000000000003 13.821 0 0 0
303 1 13 -0.657789 11.03299999999999 14.451 12.228 0 0 0
304 1 14 -0.805673 10.532999999999976 15.57 9.296 0 0 0
305 1 1 0.702384 10.816999992278618 14.835000000000003 13.415 0 0 0
306 1 2 -0.205069 -14.22620100000001 14.951 7.359 1 0 0
307 1 3 0.429287 -14.409201000000003 15.326 8.73 1 0 0
308 1 4 -0.320227 -13.259201000000004 15.455000000000002 9.522 1 0 0
309 1 7 0.217041 -13.381201000000008 15.737 10.564 1 0 0
310 1 10 1.409452 8.840999999999998 1.072 10.735 0 0 0
311 1 12 -0.768119 -3.4590000031551758 22.514999 9.2 0 0 0
312 1 13 -0.657789 -2.050000004605889 21.941000000000003 7.551 0 0 0
313 1 14 -0.805673 10.561 0.48900000000000005 11.636 0 0 0
314 1 1 0.702384 -2.2590000039695894 22.311001000000008 8.751 0 0 0
315 1 2 -0.205069 -1.1310000044282047 22.516001000000003 9.693 0 0 0
316 1 3 0.429287 11.762999999999998 0.23899999999999996 11.065 0 0 0
317 1 4 -0.320227 12.909999999999997 0.353 11.86 0 0 0
318 1 7 0.217041 12.786999999999999 0.6330000000000001 12.903 0 0 0
319 1 8 0.018431 6.150000000000001 9.967 11.802 0 0 0
320 1 16 -0.591795 4.864999999999999 9.534 9.191 0 0 0
321 1 16 -0.591795 8.282 13.111 11.938 0 0 0
322 1 9 0.059582 8.7 11.104 11.871 0 0 0
323 1 8 0.018431 6.9739999999998075 12.647000000000004 9.254 0 0 0
324 1 9 0.059532 4.523000000000006 11.552000000000001 9.345 0 0 0
1014 231 18 -0.35 3.456985395500781 13.43181739467092 5.922126691296881 0 0 0
1013 231 18 -0.35 5.375750270694378 14.659325236218208 5.481711145859717 0 0 0
1012 231 17 0.7 4.416367833097582 14.045571315444564 5.701918918578299 0 0 0
1020 233 18 -0.35 8.262223690131144 7.055805004981341 10.09573030343031 0 0 0
1019 233 18 -0.35 9.720507822018163 5.406284057120711 9.364369904409633 0 0 0
1018 233 17 0.7 8.991365756074657 6.231044531051026 9.730050103919972 0 0 0
972 217 18 -0.35 -2.845204975693707 18.354611703449425 7.745815883662721 0 0 0
971 217 18 -0.35 -3.4334239177039665 19.513968354610725 9.667349289999665 0 0 0
970 217 17 0.7 -3.1393144466988385 18.93429002903007 8.706582586831193 0 0 0
1026 235 18 -0.35 10.977473846975002 12.61645460830256 3.0935395615272947 0 0 0
1025 235 18 -0.35 -13.183194438552132 11.83494227089286 2.196078746972834 1 0 0
1024 235 17 0.7 11.97324020421144 12.225698439597707 2.6448091542500642 0 0 0
882 187 18 -0.35 9.19805530183569 6.173188974832711 2.644364660641541 -1 0 -1
881 187 18 -0.35 7.387921955057146 7.4457973365802745 1.9470231198656274 -1 0 -1
880 187 17 0.7 8.29298862844642 6.809493155706491 2.295693890253584 -1 0 -1
936 205 18 -0.35 -5.3043061601406185 15.042711226063957 4.681280868303523 0 0 0
935 205 18 -0.35 -4.078048435075594 14.307023137056412 6.508151150346115 0 0 0
934 205 17 0.7 -4.691177297608104 14.674867181560183 5.594716009324819 0 0 0
1023 234 18 -0.35 -7.905699130209197 6.64554778465719 3.210315788203714 1 0 1
1022 234 18 -0.35 -9.904331629609153 6.151569108562296 4.279826517418586 1 0 1
1021 234 17 0.7 -8.905015379909173 6.398558446609743 3.7450711528111498 1 0 1
675 118 18 -0.35 3.667743950477596 17.23096614067816 3.7496859815085055 0 0 1
674 118 18 -0.35 3.4509621085661477 19.496814190208468 4.198393290849437 0 0 1
673 118 17 0.7 3.55935302952187 18.36389016544332 3.9740396361789716 0 0 1
1017 232 18 -0.35 -14.240904523283408 22.13759132088262 5.280860139608292 0 -1 0
1016 232 18 -0.35 -1.904244996398365 1.008915652880264 3.691566908279341 0 0 0
1015 232 17 0.7 -1.534524759840882 0.24901848688144 4.486213523943816 0 0 0
933 204 18 -0.35 -9.285250840772784 21.50985251106854 8.896903983749498 0 -1 -1
932 204 18 -0.35 -7.335682162492173 22.23262174177039 7.867736063622489 0 -1 -1
931 204 17 0.7 -8.31046650163248 21.871237126419462 8.382320023685994 0 -1 -1
1041 240 18 -0.35 3.080717559320523 19.80692990407418 11.566691799732762 0 0 0
1040 240 18 -0.35 0.8359376474951503 19.327090592565703 11.230362522689529 0 0 0
1039 240 17 0.7 1.958327603407839 19.567010248319946 11.398527161211144 0 0 0
951 210 18 -0.35 -5.183047382522835 14.81796121053663 0.7811497246854292 0 0 2
950 210 18 -0.35 -3.4859395745946826 16.385872721047487 0.9906218791047566 0 0 2
949 210 17 0.7 -4.334493478558766 15.601916965792062 0.8858858018950925 0 0 2
960 213 18 -0.35 -16.759274071281958 20.196409024682758 7.363109225274573 0 -1 0
959 213 18 -0.35 -16.102698270023126 18.014608639580004 7.8002079518424265 0 -1 0
958 213 17 0.7 -16.430986170652538 19.105508832131378 7.581658588558501 0 -1 0
1053 244 18 -0.35 -4.168057936661149 0.4948405953624049 11.299533196392934 0 1 0
1052 244 18 -0.35 -18.331659739152073 21.922279099927664 9.65368328928244 0 0 0
1051 244 17 0.7 -17.787908837906613 22.53279484764504 10.476608242837688 0 0 0
1011 230 18 -0.35 -2.2962080286432887 20.113925820932945 5.331378354047613 0 0 1
1010 230 18 -0.35 -0.46152057635353394 18.70230066592006 5.177637096913563 0 0 1
1009 230 17 0.7 -1.3788643024984113 19.408113243426502 5.254507725480588 0 0 1
925 202 17 0.7 -8.350739271404718 22.5759970428159 1.3337180739015297 0 0 1
926 202 18 -0.35 -9.267693392578355 22.56863205949176 2.044169266231687 0 0 1
927 202 18 -0.35 -7.433785150231077 22.583362026140048 0.6232668815713722 0 0 1
612 97 18 -0.35 -10.341438856589882 17.642457408511095 6.9032945345641545 0 0 2
611 97 18 -0.35 -9.893115087483535 18.523111063099474 9.002307383194239 0 0 2
610 97 17 0.7 -10.117276972036708 18.08278423580528 7.952800958879196 0 0 2
1038 239 18 -0.35 -3.426188120862769 19.56962700514052 2.1529616402246576 0 0 1
1037 239 18 -0.35 -1.201576929227925 18.915679288160167 2.2294954857421905 0 0 1
1036 239 17 0.7 -2.313882525045349 19.242653146650344 2.191228562983424 0 0 1
939 206 18 -0.35 13.07419764138821 3.3611264910076044 1.8971118081971012 0 0 0
938 206 18 -0.35 15.22934951966511 2.5212999607221906 1.7170790873128186 0 0 0
937 206 17 0.7 14.151773580526662 2.941213225864897 1.8070954477549597 0 0 0
915 198 18 -0.35 1.780946250951449 20.56226311413402 6.597073577929259 0 0 -1
914 198 18 -0.35 2.5453381127694312 18.87320928499414 7.991778652077535 0 0 -1
913 198 17 0.7 2.1631421818604304 19.717736199564076 7.2944261150033975 0 0 -1
990 223 18 -0.35 10.828100756607459 3.1877816999725717 7.39024178617991 0 0 -2
989 223 18 -0.35 10.080966486489697 2.699304526652481 9.531638627860826 0 0 -2
988 223 17 0.7 10.454533621548578 2.9435431133125265 8.460940207020368 0 0 -2
930 203 18 -0.35 -3.8392639114561833 1.4847381452808404 7.444900927078976 0 1 -1
929 203 18 -0.35 -5.480896985426165 0.369490168368764 6.243375729490093 0 1 -1
928 203 17 0.7 -4.660080448441175 0.927114156824802 6.844138328284533 0 1 -1
580 87 17 0.7 -1.4638277726730715 4.525911724374726 7.894022188501643 0 1 0
581 87 18 -0.35 -0.5725354085123575 3.7884567474060975 7.9798014315170525 0 1 0
582 87 18 -0.35 -2.355120136833789 5.263366701343353 7.808242945486231 0 1 0
942 207 18 -0.35 9.920609438478596 2.650579373607203 2.4452638202675145 -1 0 0
941 207 18 -0.35 9.87511320712671 4.261310532850838 0.7761696870403901 -1 0 0
940 207 17 0.7 9.897861322802658 3.4559449532290203 1.6107167536539526 -1 0 0
1044 241 18 -0.35 0.6125877933580401 10.976163129293429 8.177474915728448 0 0 -1
1043 241 18 -0.35 2.612875490070187 10.387212822126552 7.160426900111459 0 0 -1
1042 241 17 0.7 1.6127316417141104 10.68168797570999 7.668950907919954 0 0 -1
879 186 18 -0.35 0.12271956000082884 11.771973733204693 11.72812836242008 0 0 0
878 186 18 -0.35 0.08878036275697809 10.939354055657056 13.893305630786633 0 0 0
877 186 17 0.7 0.1057499613789048 11.355663894430874 12.810716996603357 0 0 0
735 138 18 -0.35 -2.476755747046914 10.409382937672062 11.34080389885755 0 0 -1
734 138 18 -0.35 -2.27349412756295 10.42147862940593 9.029756861628043 0 0 -1
733 138 17 0.7 -2.3751249373049284 10.415430783538994 10.185280380242796 0 0 -1
975 218 18 -0.35 1.6155220542636277 3.5657733991736693 3.700709528562444 0 0 0
974 218 18 -0.35 1.9874839735280139 5.005329697591594 1.9197766285624343 0 0 0
973 218 17 0.7 1.8015030138958226 4.285551548382632 2.810243078562439 0 0 0
813 164 18 -0.35 14.06623172622972 5.398131282044539 12.801919265330705 -1 0 0
812 164 18 -0.35 11.919074970961972 6.27675405555832 12.813746782887803 -1 0 0
811 164 17 0.7 12.99265334859584 5.837442668801431 12.807833024109254 -1 0 0
969 216 18 -0.35 2.3925197093713075 10.024950474232574 4.07194231725028 0 0 0
968 216 18 -0.35 0.5177824029032818 11.387711310396108 3.9687777150031693 0 0 0
967 216 17 0.7 1.455151056137292 10.70633089231434 4.020360016126725 0 0 0
978 219 18 -0.35 5.428006915749179 15.290429252561367 9.490981157720698 0 0 -1
977 219 18 -0.35 4.011143184313725 17.03086249939151 10.07901965975284 0 0 -1
976 219 17 0.7 4.719575050031449 16.16064587597644 9.785000408736769 0 0 -1
1047 242 18 -0.35 -14.08665606314349 22.550930736316275 8.649868355905772 0 -1 0
1046 242 18 -0.35 -13.62059381968567 20.43342866495731 7.824416380916634 0 -1 0
1045 242 17 0.7 -13.85362494141458 21.492179700636793 8.237142368411204 0 -1 0
436 39 17 0.7 -10.976764295140152 11.651366989885267 9.415432093275276 0 0 0
437 39 18 -0.35 -11.472816806228703 10.711000874476786 9.879375489859633 0 0 0
438 39 18 -0.35 -10.480711784051604 12.591733105293747 8.95148869669092 0 0 0
838 173 17 0.7 2.8996155169857927 3.6177719912588566 13.647611342941953 0 0 0
839 173 18 -0.35 2.685980620006556 2.505341008971226 13.897526209325495 0 0 0
840 173 18 -0.35 3.1132504139650328 4.730202973546486 13.397696476558414 0 0 0
789 156 18 -0.35 16.55949910300223 3.0497091259498896 4.62904945794265 0 0 0
788 156 18 -0.35 14.655773505667671 3.759553519124553 5.749027041438269 0 0 0
787 156 17 0.7 15.60763630433495 3.4046313225372207 5.1890382496904595 0 0 0
765 148 18 -0.35 -18.735000069898177 22.67314020043627 13.77179882343273 0 -1 -1
764 148 18 -0.35 -17.128935299533754 22.618606742674185 1.1535782315254335 0 -1 0
763 148 17 0.7 -18.040488184715965 22.537352971555226 0.44078852747908215 0 -1 0
448 43 17 0.7 -15.242967771993065 18.05909205571632 11.079028050173882 0 -1 1
449 43 18 -0.35 -15.281479759884466 17.31202421526097 11.965598108627544 0 -1 1
450 43 18 -0.35 -15.204455784101668 18.80615989617168 10.192457991720218 0 -1 1
1029 236 18 -0.35 -3.2147595601621397 14.355855467125595 10.68532004298054 0 0 0
1028 236 18 -0.35 -5.367395395398148 15.219500695844669 10.737048949495984 0 0 0
1027 236 17 0.7 -4.291077477780146 14.787678081485131 10.711184496238262 0 0 0
727 136 17 0.7 -9.804314156022965 11.356587775884618 2.580429866166486 1 0 -1
728 136 18 -0.35 -9.681531450761915 12.112232035839837 1.708921885890209 1 0 -1
729 136 18 -0.35 -9.927096861284022 10.600943515929394 3.451937846442763 1 0 -1
945 208 18 -0.35 -3.5189097773878064 12.559303602352676 4.204784624198567 0 0 1
944 208 18 -0.35 -3.2114768181570605 10.436538443549887 5.088952626418514 0 0 1
943 208 17 0.7 -3.365193297772435 11.497921022951287 4.6468686253085405 0 0 1
906 195 18 -0.35 -13.122072599927947 18.143016200613573 0.2182983809575464 0 -1 -1
905 195 18 -0.35 -10.856900508899358 17.62079972559589 13.461437766469947 0 -1 -2
904 195 17 0.7 -11.880966054413653 17.99042846310473 13.861768073713748 0 -1 -2
867 182 18 -0.35 -10.777113373301683 18.31749437309984 2.3592860763685786 0 -1 0
866 182 18 -0.35 -11.637561449450608 18.929268327729943 4.425142251587424 0 -1 0
865 182 17 0.7 -11.207337411376145 18.623381350414892 3.3922141639780015 0 -1 0
1035 238 18 -0.35 -7.270843514638954 7.4325133620612505 9.813742558529466 1 0 1
1034 238 18 -0.35 -8.245920925129932 8.31174119538859 7.901000427281075 1 0 1
1033 238 17 0.7 -7.758382219884443 7.872127278724922 8.857371492905271 1 0 1
1048 243 17 0.7 14.371518341349205 2.9261730720849957 8.926984490415157 0 0 -1
1049 243 18 -0.35 15.483203965054766 2.7250025426907913 8.663763115618876 0 0 -1
1050 243 18 -0.35 13.259832717643643 3.127343601479199 9.190205865211436 0 0 -1
966 215 18 -0.35 -3.4364782439510932 17.54229728454329 12.173749319175824 0 0 1
965 215 18 -0.35 -2.745327222981983 19.684144243661947 12.736956092863695 0 0 1
964 215 17 0.7 -3.09090273346654 18.613220764102618 12.45535270601976 0 0 1
898 193 17 0.7 -15.571782354399478 18.49443163652885 3.8819527619040066 0 0 0
899 193 18 -0.35 -15.53555536818859 17.633246871583545 4.658257087601198 0 0 0
900 193 18 -0.35 -15.608009340610362 19.35561640147416 3.1056484362068155 0 0 0
828 169 18 -0.35 4.977457265706154 14.383099474856097 12.798001156418783 0 0 -3
827 169 18 -0.35 3.2799838824393452 13.476594289767203 0.4020358253268068 0 0 -2
826 169 17 0.7 4.237241074072744 14.038367382311646 13.621918490872796 0 0 -3
810 163 18 -0.35 -3.596038469306412 3.3289646426299035 12.66677275390838 0 1 0
809 163 18 -0.35 -2.6880904093208553 2.996056646396892 10.557933597782231 0 1 0
808 163 17 0.7 -3.142064439313633 3.1625106445133966 11.612353175845305 0 1 0
843 174 18 -0.35 -8.496141901106496 8.803650858554418 13.144904637192205 1 0 0
842 174 18 -0.35 -8.094246752660183 9.254559948435226 1.2349182939053847 1 0 1
841 174 17 0.7 -8.403714826883338 8.920584903494822 0.16801146554879431 1 0 1
963 214 18 -0.35 -2.794975383955361 3.7963370266084775 3.6260021899592627 0 1 1
962 214 18 -0.35 -2.1802397571698693 3.9096498160875557 1.3917997996415796 0 1 1
961 214 17 0.7 -2.4876075705626173 3.852993421348018 2.5089009948004213 0 1 1
952 211 17 0.7 9.064483727241608 10.346832808204063 8.521353025272091 -1 0 1
953 211 18 -0.35 8.557117305191337 9.73989966637674 9.369770066076505 -1 0 1
954 211 18 -0.35 9.571850149291883 10.953765950031379 7.672935984467678 -1 0 1
991 224 17 0.7 3.379097055479444 3.468574729475785 6.042489397402508 0 0 0
992 224 18 -0.35 3.4658083017930954 2.3439931724712983 5.771569701905633 0 0 0
993 224 18 -0.35 3.292385809165787 4.593156286480271 6.313409092899383 0 0 0
994 225 17 0.7 -16.080822334591023 19.187285392215273 13.966281549501643 0 -1 -1
995 225 18 -0.35 -16.48096894785789 17.960682231981906 0.4636437978295364 0 -1 0
996 225 18 -0.35 -15.89771672132414 20.196847552448645 13.425119301173748 0 -1 -1
1002 227 18 -0.35 2.145938423685817 5.316302279858011 8.846547844091376 0 1 0
1001 227 18 -0.35 1.1418306190395784 4.387580702155875 10.720485876087041 0 1 0
1000 227 17 0.7 1.6438845213627014 4.851941491006943 9.78351686008921 0 1 0
1054 245 17 0.7 2.8136133029060657 18.320012217625603 0.24085984139912786 0 0 0
1055 245 18 -0.35 3.316116786407947 17.27804580464706 0.1548584269160304 0 0 0
1056 245 18 -0.35 2.311109819404183 19.361978630604156 0.32686125588222537 0 0 0

Velocities

1 0 0 0
2 0 0 0
3 0 0 0
4 0 0 0
5 0 0 0
6 0 0 0
7 0 0 0
8 0 0 0
9 0 0 0
10 0 0 0
11 0 0 0
12 0 0 0
13 0 0 0
14 0 0 0
15 0 0 0
16 0 0 0
17 0 0 0
18 0 0 0
19 0 0 0
20 0 0 0
21 0 0 0
22 0 0 0
23 0 0 0
24 0 0 0
25 0 0 0
26 0 0 0
27 0 0 0
28 0 0 0
29 0 0 0
30 0 0 0
31 0 0 0
32 0 0 0
33 0 0 0
34 0 0 0
35 0 0 0
36 0 0 0
37 0 0 0
38 0 0 0
39 0 0 0
40 0 0 0
41 0 0 0
42 0 0 0
43 0 0 0
44 0 0 0
45 0 0 0
46 0 0 0
47 0 0 0
48 0 0 0
49 0 0 0
50 0 0 0
51 0 0 0
52 0 0 0
53 0 0 0
54 0 0 0
55 0 0 0
56 0 0 0
57 0 0 0
58 0 0 0
59 0 0 0
60 0 0 0
61 0 0 0
62 0 0 0
63 0 0 0
64 0 0 0
65 0 0 0
66 0 0 0
67 0 0 0
68 0 0 0
69 0 0 0
70 0 0 0
71 0 0 0
72 0 0 0
73 0 0 0
74 0 0 0
75 0 0 0
76 0 0 0
77 0 0 0
78 0 0 0
79 0 0 0
80 0 0 0
81 0 0 0
82 0 0 0
83 0 0 0
84 0 0 0
85 0 0 0
86 0 0 0
87 0 0 0
88 0 0 0
89 0 0 0
90 0 0 0
91 0 0 0
92 0 0 0
93 0 0 0
94 0 0 0
95 0 0 0
96 0 0 0
97 0 0 0
98 0 0 0
99 0 0 0
100 0 0 0
101 0 0 0
102 0 0 0
103 0 0 0
104 0 0 0
105 0 0 0
106 0 0 0
107 0 0 0
108 0 0 0
109 0 0 0
110 0 0 0
111 0 0 0
112 0 0 0
113 0 0 0
114 0 0 0
115 0 0 0
116 0 0 0
117 0 0 0
118 0 0 0
119 0 0 0
120 0 0 0
121 0 0 0
122 0 0 0
123 0 0 0
124 0 0 0
125 0 0 0
126 0 0 0
127 0 0 0
128 0 0 0
129 0 0 0
130 0 0 0
131 0 0 0
132 0 0 0
133 0 0 0
134 0 0 0
135 0 0 0
136 0 0 0
137 0 0 0
138 0 0 0
139 0 0 0
140 0 0 0
141 0 0 0
142 0 0 0
143 0 0 0
144 0 0 0
145 0 0 0
146 0 0 0
147 0 0 0
148 0 0 0
149 0 0 0
150 0 0 0
151 0 0 0
152 0 0 0
153 0 0 0
154 0 0 0
155 0 0 0
156 0 0 0
157 0 0 0
158 0 0 0
159 0 0 0
160 0 0 0
161 0 0 0
162 0 0 0
163 0 0 0
164 0 0 0
165 0 0 0
166 0 0 0
167 0 0 0
168 0 0 0
169 0 0 0
170 0 0 0
171 0 0 0
172 0 0 0
173 0 0 0
174 0 0 0
175 0 0 0
176 0 0 0
177 0 0 0
178 0 0 0
179 0 0 0
180 0 0 0
181 0 0 0
182 0 0 0
183 0 0 0
184 0 0 0
185 0 0 0
186 0 0 0
187 0 0 0
188 0 0 0
189 0 0 0
190 0 0 0
191 0 0 0
192 0 0 0
193 0 0 0
194 0 0 0
195 0 0 0
196 0 0 0
197 0 0 0
198 0 0 0
199 0 0 0
200 0 0 0
201 0 0 0
202 0 0 0
203 0 0 0
204 0 0 0
205 0 0 0
206 0 0 0
207 0 0 0
208 0 0 0
209 0 0 0
210 0 0 0
211 0 0 0
212 0 0 0
213 0 0 0
214 0 0 0
215 0 0 0
216 0 0 0
217 0 0 0
218 0 0 0
219 0 0 0
220 0 0 0
221 0 0 0
222 0 0 0
223 0 0 0
224 0 0 0
225 0 0 0
226 0 0 0
227 0 0 0
228 0 0 0
229 0 0 0
230 0 0 0
231 0 0 0
232 0 0 0
233 0 0 0
234 0 0 0
235 0 0 0
236 0 0 0
237 0 0 0
238 0 0 0
239 0 0 0
240 0 0 0
241 0 0 0
242 0 0 0
243 0 0 0
244 0 0 0
245 0 0 0
246 0 0 0
247 0 0 0
248 0 0 0
249 0 0 0
250 0 0 0
251 0 0 0
252 0 0 0
253 0 0 0
254 0 0 0
255 0 0 0
256 0 0 0
257 0 0 0
258 0 0 0
259 0 0 0
260 0 0 0
261 0 0 0
262 0 0 0
263 0 0 0
264 0 0 0
265 0 0 0
266 0 0 0
267 0 0 0
268 0 0 0
269 0 0 0
270 0 0 0
271 0 0 0
272 0 0 0
273 0 0 0
274 0 0 0
275 0 0 0
276 0 0 0
277 0 0 0
278 0 0 0
279 0 0 0
280 0 0 0
281 0 0 0
282 0 0 0
283 0 0 0
284 0 0 0
285 0 0 0
286 0 0 0
287 0 0 0
288 0 0 0
289 0 0 0
290 0 0 0
291 0 0 0
292 0 0 0
293 0 0 0
294 0 0 0
295 0 0 0
296 0 0 0
297 0 0 0
298 0 0 0
299 0 0 0
300 0 0 0
301 0 0 0
302 0 0 0
303 0 0 0
304 0 0 0
305 0 0 0
306 0 0 0
307 0 0 0
308 0 0 0
309 0 0 0
310 0 0 0
311 0 0 0
312 0 0 0
313 0 0 0
314 0 0 0
315 0 0 0
316 0 0 0
317 0 0 0
318 0 0 0
319 0 0 0
320 0 0 0
321 0 0 0
322 0 0 0
323 0 0 0
324 0 0 0
1014 0.0034707348625326122 -0.004201026706377672 -0.0001987142246765339
1013 0.0016693517217333926 0.00022362101125085075 0.004285366985902884
1012 0.0025700432921330024 -0.0019887028475634103 0.0020433263806131753
1020 -0.002609023401734404 0.0056404059428161275 -0.0022197558682284894
1019 -0.004255561281739508 0.005155904831273885 -0.0044100923047606065
1018 -0.003432292341736956 0.005398155387045006 -0.003314924086494548
972 -0.0021984495819252553 -0.004834508347677149 -0.0005579281052054466
971 0.0016712410977346437 -0.0021839052246341714 -0.0009725807988118429
970 -0.0002636042420953057 -0.00350920678615566 -0.0007652544520086447
1026 -0.005471723347401506 0.0035734873804978934 -0.009909376728704698
1025 -0.0007102076493804934 0.00047614809065928436 0.003353957957553311
1024 -0.003090965498391 0.002024817735578589 -0.0032777093855756935
882 -0.0009644015188897306 0.0030134427036455536 0.003934929483487677
881 -0.0034476997418207847 -0.006453021136171067 -0.006894771134957168
880 -0.0022060506303552578 -0.0017197892162627566 -0.0014799208257347451
936 -0.00023863877526216154 0.0003872023873596874 0.005828362512419638
935 0.004295045926969663 0.009324192265750307 0.0063841606585566535
934 0.002028203575853751 0.004855697326554997 0.006106261585488146
1023 0.0005421532545863547 0.004814468865126225 -0.0002972268243318782
1022 0.0002117409945024264 0.0015090802735456496 -0.002441351328193078
1021 0.0003769471245443905 0.0031617745693359373 -0.0013692890762624782
675 -0.0008337424684141635 0.0018657972173882977 -0.0009927884356085697
674 0.0023468096163030863 0.00245393363687021 -0.0024261099044859077
673 0.0007565335739444614 0.002159865427129254 -0.0017094491700472387
1017 -0.0012260036050172997 -0.0035725241980447235 -0.000912347193438192
1016 0.003870039508017781 0.000919942955778081 0.0010126629470695804
1015 0.0013220179515002408 -0.0013262906211333211 5.015787681569426e-05
933 -0.004785614569167195 -0.00026740131670952797 -0.0009567837649050277
932 -0.0003293923666770988 -0.004681141093762634 0.004385003341688864
931 -0.002557503467922147 -0.002474271205236081 0.001714109788391918
1041 -0.001389545020767807 0.0007544202973425592 -0.001796462088926621
1040 -0.0005035956444812861 -0.003963287517733076 -0.000978869551282358
1039 -0.0009465703326245465 -0.0016044336101952584 -0.0013876658201044895
951 -0.0030806733600719388 -0.003126656453899917 0.005492640891234536
950 -0.002895949594652707 -0.0017305010677673525 -0.006454265617265727
949 -0.002988311477362323 -0.0024285787608336346 -0.0004808123630155957
960 -0.0007858834433337133 -0.0012455382178734107 0.002496037675157492
959 -0.006555370340986955 -0.003205406188887121 0.001379733321995449
958 -0.0036706268921603345 -0.002225472203380266 0.0019378854985764706
1053 -0.0037443769575899073 -0.00048240378804775656 -0.0003547428851507655
1052 0.0010349986152680577 -0.0028683925143435517 -0.001742604656650314
1051 -0.0013546891711609247 -0.0016753981511956541 -0.0010486737709005398
1011 0.004243090256191085 0.0008754104317164221 0.004374072871498141
1010 0.0015139794489124946 -0.00211432029207237 -0.0007428766856485644
1009 0.00287853485255179 -0.000619454930177974 0.001815598092924788
925 -0.00032128026630934297 -0.004492654407194314 -0.00021685997687328232
926 -0.0003299233872491181 -0.00597420918577437 -0.00024337407355850003
927 -0.00031263714536956783 -0.0030110996286142585 -0.0001903458801880646
612 -0.0004224191281508121 -0.004300586144557092 0.001320918828758668
611 0.0004693697663221129 0.00034096825935794797 -0.0008169489837821222
610 2.3475319085650383e-05 -0.001979808942599572 0.0002519849224882729
1038 0.005370138734744118 0.0027576450717761124 -0.0005192285577694867
1037 0.0033967395884597473 -0.00400412523956584 -0.0009347105088688521
1036 0.004383439161601933 -0.0006232400838948638 -0.0007269695333191694
939 0.004291079051053078 0.0024876511040755308 -0.0037726369191796163
938 0.0009502895789666001 -0.007028926030649025 0.0006285921777447877
937 0.0026206843150098393 -0.0022706374632867473 -0.0015720223707174142
915 -0.005714793161558717 4.243291630136618e-05 -2.2911043254620614e-05
914 -0.0018428249215091006 0.00501575866800592 0.003877923615920471
913 -0.003778809041533909 0.0025290957921536433 0.001927506286332925
990 -0.0011550219776216334 -0.004829311537235181 -0.0036184617530916428
989 0.0037198159681022963 -0.002898262312745272 -0.0014771342476105904
988 0.0012823969952403314 -0.0038637869249902265 -0.0025477980003511167
930 0.003579734538768118 -0.006826819881617297 -0.002077454195712491
929 -0.0003020172012699043 -0.001000533189703826 -0.0021817736098461494
928 0.0016388586687491069 -0.0039136765356605615 -0.0021296139027793203
580 0.0038423129396715217 -0.0028774615489779113 0.0006612114438399571
581 0.005851775734242719 -0.0005633864007822619 -0.00032378920176944696
582 0.001832850145100325 -0.00519153669717356 0.001646212089449361
942 -0.0014106109680880967 -0.002620637238159311 0.0018618143507532282
941 0.002898519191461743 -0.002667279317778229 0.0016993447642631744
940 0.0007439541116868232 -0.00264395827796877 0.0017805795575082013
1044 -0.005689363534685666 0.0030083512021065574 -0.0049317617621316605
1043 -0.004625692034530236 -0.001716856651214886 -0.00010351220425183424
1042 -0.005157527784607951 0.0006457472754458359 -0.0025176369831917474
879 0.0008986831181261343 -0.0007161291470614004 -0.005120655382348137
878 0.004114407280922461 0.0031937382544588496 -0.0035667079615491733
877 0.002506545199524298 0.0012388045536987247 -0.004343681671948655
735 0.0006900153187305489 -0.000916484147052691 0.0031814241333808753
734 0.0018577901259727767 -0.00019319305803320425 0.0032879180733979083
733 0.0012739027223516628 -0.0005548386025429476 0.003234671103389392
975 -0.003090969513334828 -0.003384230477170771 -0.0004879433086265686
974 0.0026778003904688653 -0.003695633007050461 0.00046519830158337074
973 -0.00020658456143298154 -0.003539931742110616 -1.137250352159894e-05
813 0.0025966081153514222 -0.001288344290702069 0.0009979931018575128
812 0.0019742281336278603 -0.002724517196819178 -0.005300298971993319
811 0.0022854181244896412 -0.0020064307437606234 -0.0021511529350679032
969 0.004389231699459175 0.00596411396936596 0.0011221282270551447
968 -0.0005126265995032608 -0.0013713542644651572 -0.00669830806919905
967 0.001938302549977957 0.0022963798524504014 -0.0027880899210719528
978 -0.00020798014927822408 0.002019776280151491 -0.00399021622770472
977 -0.0023485793345610073 -0.0015502830285465121 0.0014184645880153486
976 -0.0012782797419196158 0.00023474662580248948 -0.0012858758198446858
1047 -0.007347091718437092 -0.004607013105124738 0.004291420923620052
1046 -0.0015981658215570701 -0.0031749406187663014 0.0038637047560839246
1045 -0.004472628769997081 -0.0038909768619455197 0.004077562839851988
436 0.002862196457124109 -0.00018027430172033553 0.00490463317046438
437 0.004537636615588319 -0.0009169153413371006 0.005202932544760399
438 0.0011867562986598982 0.0005563667378964297 0.004606333796168361
838 0.0004969992364790738 -0.0007407470865837394 0.00029950345252558055
839 4.148674760399247e-05 -0.001905274211594889 -0.005273472006536819
840 0.0009525117253541551 0.00042378003842741014 0.005872478911587981
789 0.0017301487151956344 0.0027674719805031215 0.004528902020074316
788 0.0007262881183032207 -0.0006682801344129801 0.005000138470186369
787 0.0012282184167494276 0.0010495959230450707 0.004764520245130343
765 -0.0007683892276138804 0.0011512831963036703 -0.0003607873258327694
764 0.001941692866828667 -0.005211526560319112 -0.0031012602220358574
763 0.0005866518196073933 -0.0020301216820077204 -0.0017310237739343135
448 0.00184326418220135 0.0013009720946241662 -0.0009136524218675134
449 0.0006942303960140968 0.0005936054791294005 -0.0015596277958918026
450 0.0029922979683886033 0.0020083387101189317 -0.0002676770478432243
1029 -0.0016444370183796124 0.0022744431452473056 0.005618185734991696
1028 -0.00343260746821425 -0.0014705598990161644 -0.006269283390689614
1027 -0.0025385222432969313 0.00040194162311557065 -0.0003255488278489588
727 -0.0017247352379588597 0.00220492380037301 -0.002113607255051502
728 -0.002820211060015564 0.0037287986582696417 -0.0009466623419859105
729 -0.0006292594159021554 0.0006810489424763787 -0.0032805521681170935
945 0.0019547682998579843 0.0017949013495427047 0.001080957042710779
944 0.0011608002880311142 0.002615142546271769 0.003326312410307293
943 0.0015577842939445492 0.002205021947907237 0.002203634726509036
906 -0.006017653820277718 -0.00031293446569755014 0.000316560915560098
905 -0.005424073686411012 0.00021969618367351804 0.001343186583595829
904 -0.005720863753344365 -4.661914101201604e-05 0.0008298737495779635
867 -0.003301193669713428 0.004164298473647339 -0.0041328734079775446
866 -0.001531955553372961 -0.004771636019802388 -0.0007497194398231996
865 -0.0024165746115431944 -0.00030366877307752495 -0.002441296423900372
1035 -0.002255391778242587 0.0005694908262210488 0.0014920457933786974
1034 0.00010080316333059992 -0.0025629569493907734 -0.001148983360774103
1033 -0.0010772943074559935 -0.0009967330615848623 0.00017153121630229709
1048 -0.004289959750989674 0.0005505838430280073 -0.0020317488647443975
1049 -0.004646923907366603 0.0034578420896557924 -0.005761258301969857
1050 -0.003932995594612746 -0.0023566744035997773 0.0016977605724810617
966 -0.0036401436757516102 -0.0035757313285550043 -0.0015026489174397783
965 0.00023838374772965402 -0.005008589403722671 -0.0008131782990236786
964 -0.0017008799640109782 -0.004292160366138838 -0.0011579136082317284
898 -0.00031212471463927657 0.0005882627288316945 -0.0005580644884780213
899 -0.00032443601201224737 -9.885257509862505e-05 -0.0013197338631454319
900 -0.0002998134172663058 0.0012753780327620142 0.00020360488618938926
828 0.0015072550026337776 0.0035950385261202884 0.0009900033252239538
827 -0.0032211651157328224 -0.004548557445243614 -0.0066653909100298225
826 -0.0008569550565495225 -0.0004767594595616627 -0.0028376937924029346
810 0.0007583093649014092 -0.007464525076453817 0.0016105794176952913
809 0.003991587684209592 0.000504319283239036 0.001744661132040235
808 0.0023749485245555006 -0.0034801028966073904 0.0016776202748677632
843 -0.0026287095651221382 0.002757332205406619 -0.003019877625453772
842 -0.0003385843915122448 -0.0042770629889987465 -0.0014821690080104378
841 -0.0014836469783171915 -0.0007598653917960639 -0.002251023316732105
963 -0.004371394297836588 -0.003528528932413821 0.0007701843417333733
962 -0.005895918976092819 -0.0029084743908140507 0.0003821624115551121
961 -0.0051336566369647035 -0.003218501661613936 0.0005761733766442427
952 0.0026064670157889464 -0.0017757945851392645 0.00010777160240911692
953 0.002957665543528388 -0.0012671429921136664 0.0006816684320123161
954 0.002255268488049505 -0.002284446178164863 -0.0004661252271940822
991 -0.0027636881954458833 0.001134916281940021 0.0013790059454158714
992 -0.0020130937720378166 0.00170274949402537 -0.0007378197758895135
993 -0.00351428261885395 0.000567083069854672 0.0034958316667212564
994 -0.0015037999168781445 0.0004280837834910793 0.0008956450935285986
995 -0.0006301014208428588 -9.089012214096265e-06 0.0003757011876669232
996 -0.00237749841291343 0.0008652565791962549 0.001415588999390274
1002 -0.0033893321902189167 -0.001173980382855057 -0.0010460930320297576
1001 0.002458632411180686 0.0019945519312684263 0.0036577291204807965
1000 -0.00046534988951911553 0.00041028577420668463 0.0013058180442255196
1054 -0.003363186531512023 0.0005859646554626312 -0.0007759325769750545
1055 -0.0018258893500892948 0.0013585095495682099 -0.0011534687318008935
1056 -0.004900483712934751 -0.0001865802386429474 -0.0003983964221492156

Bonds

1 1 1012 1013
2 1 1012 1014
3 1 1018 1019
4 1 1018 1020
5 1 970 971
6 1 970 972
7 1 1024 1025
8 1 1024 1026
9 1 880 881
10 1 880 882
11 1 934 935
12 1 934 936
13 1 1021 1022
14 1 1021 1023
15 1 673 674
16 1 673 675
17 1 1015 1016
18 1 1015 1017
19 1 931 932
20 1 931 933
21 1 1039 1040
22 1 1039 1041
23 1 949 950
24 1 949 951
25 1 958 959
26 1 958 960
27 1 1051 1052
28 1 1051 1053
29 1 1009 1010
30 1 1009 1011
31 1 925 926
32 1 925 927
33 1 610 611
34 1 610 612
35 1 1036 1037
36 1 1036 1038
37 1 937 938
38 1 937 939
39 1 913 914
40 1 913 915
41 1 988 989
42 1 988 990
43 1 928 929
44 1 928 930
45 1 580 581
46 1 580 582
47 1 940 941
48 1 940 942
49 1 1042 1043
50 1 1042 1044
51 1 877 878
52 1 877 879
53 1 733 734
54 1 733 735
55 1 973 974
56 1 973 975
57 1 811 812
58 1 811 813
59 1 967 968
60 1 967 969
61 1 976 977
62 1 976 978
63 1 1045 1046
64 1 1045 1047
65 1 436 437
66 1 436 438
67 1 838 839
68 1 838 840
69 1 787 788
70 1 787 789
71 1 763 764
72 1 763 765
73 1 448 449
74 1 448 450
75 1 1027 1028
76 1 1027 1029
77 1 727 728
78 1 727 729
79 1 943 944
80 1 943 945
81 1 904 905
82 1 904 906
83 1 865 866
84 1 865 867
85 1 1033 1034
86 1 1033 1035
87 1 1048 1049
88 1 1048 1050
89 1 964 965
90 1 964 966
91 1 898 899
92 1 898 900
93 1 826 827
94 1 826 828
95 1 808 809
96 1 808 810
97 1 841 842
98 1 841 843
99 1 961 962
100 1 961 963
101 1 952 953
102 1 952 954
103 1 991 992
104 1 991 993
105 1 994 995
106 1 994 996
107 1 1000 1001
108 1 1000 1002
109 1 1054 1055
110 1 1054 1056

Angles

1 1 1013 1012 1014
2 1 1019 1018 1020
3 1 971 970 972
4 1 1025 1024 1026
5 1 881 880 882
6 1 935 934 936
7 1 1022 1021 1023
8 1 674 673 675
9 1 1016 1015 1017
10 1 932 931 933
11 1 1040 1039 1041
12 1 950 949 951
13 1 959 958 960
14 1 1052 1051 1053
15 1 1010 1009 1011
16 1 926 925 927
17 1 611 610 612
18 1 1037 1036 1038
19 1 938 937 939
20 1 914 913 915
21 1 989 988 990
22 1 929 928 930
23 1 581 580 582
24 1 941 940 942
25 1 1043 1042 1044
26 1 878 877 879
27 1 734 733 735
28 1 974 973 975
29 1 812 811 813
30 1 968 967 969
31 1 977 976 978
32 1 1046 1045 1047
33 1 437 436 438
34 1 839 838 840
35 1 788 787 789
36 1 764 763 765
37 1 449 448 450
38 1 1028 1027 1029
39 1 728 727 729
40 1 944 943 945
41 1 905 904 906
42 1 866 865 867
43 1 1034 1033 1035
44 1 1049 1048 1050
45 1 965 964 966
46 1 899 898 900
47 1 827 826 828
48 1 809 808 810
49 1 842 841 843
50 1 962 961 963
51 1 953 952 954
52 1 992 991 993
53 1 995 994 996
54 1 1001 1000 1002
55 1 1055 1054 1056
