# Supplementary material for: Solvent-derived defects suppress adsorption in MOF-74
Source: Nat Commun. 2023 Apr 25;14:2386. doi: 10.1038/s41467-023-38155-8 (PMC10130178; doi:10.1038/s41467-023-38155-8)
Supplement: Supplementary file 3 — Source Data [file 41467_2023_38155_MOESM3_ESM.zip › Source Data/CO2.txt]

# CO2 molecule file. TraPPE model.

3 atoms
2 bonds
1 angles

Coords

1        0.0 0.0 0.0
2       -1.16 0.0 0.0
3        1.16 0.0 0.0

Types

1        10 #1 
2        11 #2 
3        11 #2 

Charges

1        0.7
2       -0.35
3       -0.35

Bonds

1   1      1      2
2   1      1      3 


Angles

1   1      2      1      3

Special Bond Counts

1 2 0 0
2 1 1 0
3 1 1 0

Special Bonds

1 2 3
2 1 3
3 1 2
