# Supplementary material for: Solvent-derived defects suppress adsorption in MOF-74
Source: Nat Commun. 2023 Apr 25;14:2386. doi: 10.1038/s41467-023-38155-8 (PMC10130178; doi:10.1038/s41467-023-38155-8)
Supplement: Supplementary file 3 — Source Data [file 41467_2023_38155_MOESM3_ESM.zip › Source Data/MgMOF74-i.cif]

data_MgMOF74-i
_audit_creation_date              2023-02-13
_audit_creation_method            'Materials Studio'
_symmetry_space_group_name_H-M    'P1'
_symmetry_Int_Tables_number       1
_symmetry_cell_setting            triclinic
loop_
_symmetry_equiv_pos_as_xyz
  x,y,z
_cell_length_a                    26.1430
_cell_length_b                    26.1430
_cell_length_c                    13.9870
_cell_angle_alpha                 90.0000
_cell_angle_beta                  90.0000
_cell_angle_gamma                 120.0000
loop_
_atom_site_label
_atom_site_type_symbol
_atom_site_fract_x
_atom_site_fract_y
_atom_site_fract_z
_atom_site_U_iso_or_equiv
_atom_site_adp_type
_atom_site_occupancy
Mg1    Mg    0.37875   0.35264   0.06999   0.00000  Uiso   1.00
O2     O     0.32868   0.29672   0.18267   0.00000  Uiso   1.00
O3     O     0.30044   0.22809   0.29699   0.00000  Uiso   1.00
O4     O     0.35603   0.27477   0.00551   0.00000  Uiso   1.00
C5     C     0.31814   0.24527   0.21191   0.00000  Uiso   1.00
C6     C     0.32726   0.20697   0.14370   0.00000  Uiso   1.00
C7     C     0.34446   0.22287   0.04604   0.00000  Uiso   1.00
C8     C     0.34958   0.18162   0.48888   0.00000  Uiso   1.00
H9     H     0.36244   0.19288   0.41453   0.00000  Uiso   1.00
Mg10   Mg    0.64743   0.02761   0.06999   0.00000  Uiso   1.00
O11    O     0.70410   0.03207   0.17867   0.00000  Uiso   1.00
O12    O     0.77160   0.07191   0.29527   0.00000  Uiso   1.00
O13    O     0.72552   0.08149   0.00493   0.00000  Uiso   1.00
C14    C     0.75499   0.07297   0.21020   0.00000  Uiso   1.00
C15    C     0.79324   0.12085   0.14292   0.00000  Uiso   1.00
C16    C     0.77744   0.12199   0.04511   0.00000  Uiso   1.00
C17    C     0.81873   0.16824   0.48802   0.00000  Uiso   1.00
H18    H     0.80768   0.16970   0.41353   0.00000  Uiso   1.00
Mg19   Mg    0.97149   0.61651   0.06999   0.00000  Uiso   1.00
O20    O     0.96589   0.66858   0.18288   0.00000  Uiso   1.00
O21    O     0.92787   0.69972   0.29685   0.00000  Uiso   1.00
O22    O     0.91891   0.64393   0.00551   0.00000  Uiso   1.00
C23    C     0.92616   0.68077   0.21220   0.00000  Uiso   1.00
C24    C     0.87903   0.67203   0.14385   0.00000  Uiso   1.00
C25    C     0.87834   0.65520   0.04597   0.00000  Uiso   1.00
C26    C     0.83222   0.65056   0.48867   0.00000  Uiso   1.00
H27    H     0.83094   0.63819   0.41410   0.00000  Uiso   1.00
Mg28   Mg    0.62125   0.64738   0.43004   0.00000  Uiso   1.00
O29    O     0.67129   0.70325   0.31744   0.00000  Uiso   1.00
O30    O     0.69959   0.77194   0.20326   0.00000  Uiso   1.00
O31    O     0.64396   0.72525   0.49453   0.00000  Uiso   1.00
C32    C     0.68183   0.75471   0.28827   0.00000  Uiso   1.00
C33    C     0.67270   0.79305   0.35647   0.00000  Uiso   1.00
C34    C     0.65544   0.77719   0.45421   0.00000  Uiso   1.00
C35    C     0.65040   0.81844   0.01144   0.00000  Uiso   1.00
H36    H     0.63759   0.80714   0.08579   0.00000  Uiso   1.00
Mg37   Mg    0.35260   0.97242   0.43004   0.00000  Uiso   1.00
O38    O     0.29592   0.96800   0.32137   0.00000  Uiso   1.00
O39    O     0.22845   0.92816   0.20469   0.00000  Uiso   1.00
O40    O     0.27447   0.91853   0.49510   0.00000  Uiso   1.00
C41    C     0.24504   0.92714   0.28984   0.00000  Uiso   1.00
C42    C     0.20682   0.87931   0.35712   0.00000  Uiso   1.00
C43    C     0.22257   0.87807   0.45485   0.00000  Uiso   1.00
C44    C     0.18129   0.83170   0.01187   0.00000  Uiso   1.00
H45    H     0.19238   0.83015   0.08629   0.00000  Uiso   1.00
Mg46   Mg    0.02643   0.38259   0.42997   0.00000  Uiso   1.00
O47    O     0.03376   0.33175   0.31701   0.00000  Uiso   1.00
O48    O     0.07195   0.30035   0.20347   0.00000  Uiso   1.00
O49    O     0.08085   0.35609   0.49446   0.00000  Uiso   1.00
C50    C     0.07345   0.31934   0.28791   0.00000  Uiso   1.00
C51    C     0.12066   0.32800   0.35626   0.00000  Uiso   1.00
C52    C     0.12151   0.34491   0.45406   0.00000  Uiso   1.00
C53    C     0.16766   0.34955   0.01130   0.00000  Uiso   1.00
H54    H     0.16902   0.36192   0.08594   0.00000  Uiso   1.00
Mg55   Mg    0.04649   0.68824   0.23550   0.00000  Uiso   1.00
O56    O     0.99705   0.63121   0.34932   0.00000  Uiso   1.00
O57    O     0.96875   0.56222   0.46307   0.00000  Uiso   1.00
O58    O     0.02203   0.60842   0.17202   0.00000  Uiso   1.00
C59    C     0.98642   0.57980   0.37821   0.00000  Uiso   1.00
C60    C     0.99511   0.54142   0.30993   0.00000  Uiso   1.00
C61    C     0.01144   0.55679   0.21191   0.00000  Uiso   1.00
C62    C     0.01606   0.51523   0.15464   0.00000  Uiso   1.00
H63    H     0.02843   0.52627   0.08007   0.00000  Uiso   1.00
Mg64   Mg    0.31397   0.36095   0.23558   0.00000  Uiso   1.00
O65    O     0.36940   0.36616   0.34947   0.00000  Uiso   1.00
O66    O     0.43735   0.40635   0.46515   0.00000  Uiso   1.00
O67    O     0.39278   0.41430   0.17173   0.00000  Uiso   1.00
C68    C     0.42086   0.40688   0.37964   0.00000  Uiso   1.00
C69    C     0.45953   0.45401   0.31093   0.00000  Uiso   1.00
C70    C     0.44431   0.45485   0.21255   0.00000  Uiso   1.00
C71    C     0.48573   0.50105   0.15522   0.00000  Uiso   1.00
H72    H     0.47461   0.50206   0.08065   0.00000  Uiso   1.00
Mg73   Mg    0.64305   0.95369   0.23665   0.00000  Uiso   1.00
O74    O     0.63667   0.00830   0.34511   0.00000  Uiso   1.00
O75    O     0.59382   0.03101   0.46400   0.00000  Uiso   1.00
O76    O     0.58658   0.97838   0.17245   0.00000  Uiso   1.00
C77    C     0.59421   0.01572   0.37764   0.00000  Uiso   1.00
C78    C     0.54634   0.00627   0.31015   0.00000  Uiso   1.00
C79    C     0.54558   0.98933   0.21227   0.00000  Uiso   1.00
C80    C     0.49879   0.98403   0.15550   0.00000  Uiso   1.00
H81    H     0.49712   0.97136   0.08100   0.00000  Uiso   1.00
Mg82   Mg    0.28696   0.97878   0.09666   0.00000  Uiso   1.00
O83    O     0.33732   0.03692   0.48381   0.00000  Uiso   1.00
O84    O     0.36489   0.10552   0.36870   0.00000  Uiso   1.00
O85    O     0.31210   0.05923   0.16051   0.00000  Uiso   1.00
C86    C     0.34790   0.08829   0.45414   0.00000  Uiso   1.00
C87    C     0.33940   0.12676   0.02274   0.00000  Uiso   1.00
C88    C     0.32270   0.11095   0.12054   0.00000  Uiso   1.00
C89    C     0.31725   0.15207   0.17766   0.00000  Uiso   1.00
H90    H     0.30449   0.14085   0.25209   0.00000  Uiso   1.00
Mg91   Mg    0.01955   0.30587   0.09666   0.00000  Uiso   1.00
O92    O     0.96320   0.30066   0.48309   0.00000  Uiso   1.00
O93    O     0.89453   0.25993   0.36791   0.00000  Uiso   1.00
O94    O     0.94046   0.25317   0.16136   0.00000  Uiso   1.00
C95    C     0.91177   0.25998   0.45335   0.00000  Uiso   1.00
C96    C     0.87347   0.21307   0.02223   0.00000  Uiso   1.00
C97    C     0.88907   0.21236   0.12047   0.00000  Uiso   1.00
C98    C     0.84783   0.16576   0.17731   0.00000  Uiso   1.00
H99    H     0.85897   0.16426   0.25173   0.00000  Uiso   1.00
Mg100  Mg    0.69215   0.71399   0.09781   0.00000  Uiso   1.00
O101   O     0.69991   0.66288   0.48352   0.00000  Uiso   1.00
O102   O     0.74035   0.63475   0.36820   0.00000  Uiso   1.00
O103   O     0.74680   0.68757   0.16086   0.00000  Uiso   1.00
C104   C     0.74058   0.65211   0.45356   0.00000  Uiso   1.00
C105   C     0.78738   0.66063   0.02245   0.00000  Uiso   1.00
C106   C     0.78781   0.67711   0.12047   0.00000  Uiso   1.00
C107   C     0.83429   0.68223   0.17759   0.00000  Uiso   1.00
H108   H     0.83562   0.69477   0.25209   0.00000  Uiso   1.00
Mg109  Mg    0.71307   0.02125   0.40330   0.00000  Uiso   1.00
O110   O     0.66272   0.96336   0.01559   0.00000  Uiso   1.00
O111   O     0.63763   0.89658   0.13241   0.00000  Uiso   1.00
O112   O     0.68801   0.94079   0.33974   0.00000  Uiso   1.00
C113   C     0.65312   0.91257   0.04619   0.00000  Uiso   1.00
C114   C     0.66085   0.87348   0.47773   0.00000  Uiso   1.00
C115   C     0.67735   0.88911   0.37978   0.00000  Uiso   1.00
C116   C     0.68271   0.84795   0.32259   0.00000  Uiso   1.00
H117   H     0.69549   0.85921   0.24823   0.00000  Uiso   1.00
Mg118  Mg    0.98046   0.69411   0.40230   0.00000  Uiso   1.00
O119   O     0.03661   0.69932   0.01687   0.00000  Uiso   1.00
O120   O     0.10546   0.74040   0.13177   0.00000  Uiso   1.00
O121   O     0.05954   0.74724   0.33889   0.00000  Uiso   1.00
C122   C     0.08801   0.74000   0.04633   0.00000  Uiso   1.00
C123   C     0.12654   0.78700   0.47759   0.00000  Uiso   1.00
C124   C     0.11105   0.78806   0.37964   0.00000  Uiso   1.00
C125   C     0.15220   0.83457   0.32273   0.00000  Uiso   1.00
H126   H     0.14106   0.83616   0.24830   0.00000  Uiso   1.00
Mg127  Mg    0.30788   0.28604   0.40216   0.00000  Uiso   1.00
O128   O     0.30002   0.33709   0.01644   0.00000  Uiso   1.00
O129   O     0.25964   0.36527   0.13177   0.00000  Uiso   1.00
O130   O     0.25308   0.31245   0.33910   0.00000  Uiso   1.00
C131   C     0.25937   0.34792   0.04633   0.00000  Uiso   1.00
C132   C     0.21250   0.33939   0.47751   0.00000  Uiso   1.00
C133   C     0.21199   0.32292   0.37942   0.00000  Uiso   1.00
C134   C     0.16548   0.31779   0.32244   0.00000  Uiso   1.00
H135   H     0.16398   0.30516   0.24802   0.00000  Uiso   1.00
Mg136  Mg    0.95342   0.31475   0.26446   0.00000  Uiso   1.00
O137   O     0.00298   0.36974   0.15028   0.00000  Uiso   1.00
O138   O     0.03104   0.43802   0.03525   0.00000  Uiso   1.00
O139   O     0.97797   0.39345   0.32773   0.00000  Uiso   1.00
C140   C     0.01383   0.42119   0.12068   0.00000  Uiso   1.00
C141   C     0.00572   0.46028   0.18875   0.00000  Uiso   1.00
C142   C     0.98933   0.44509   0.28684   0.00000  Uiso   1.00
C143   C     0.98484   0.48661   0.34403   0.00000  Uiso   1.00
H144   H     0.97241   0.47552   0.41853   0.00000  Uiso   1.00
Mg145  Mg    0.68606   0.63908   0.26446   0.00000  Uiso   1.00
O146   O     0.63061   0.63382   0.15050   0.00000  Uiso   1.00
O147   O     0.56262   0.59363   0.03489   0.00000  Uiso   1.00
O148   O     0.60725   0.58572   0.32830   0.00000  Uiso   1.00
C149   C     0.57915   0.59310   0.12040   0.00000  Uiso   1.00
C150   C     0.54050   0.54601   0.18910   0.00000  Uiso   1.00
C151   C     0.55570   0.54513   0.28748   0.00000  Uiso   1.00
C152   C     0.51426   0.49897   0.34475   0.00000  Uiso   1.00
H153   H     0.52542   0.49796   0.41939   0.00000  Uiso   1.00
Mg154  Mg    0.35701   0.04638   0.26446   0.00000  Uiso   1.00
O155   O     0.36332   0.99172   0.15493   0.00000  Uiso   1.00
O156   O     0.40621   0.96902   0.03603   0.00000  Uiso   1.00
O157   O     0.41345   0.02155   0.32759   0.00000  Uiso   1.00
C158   C     0.40576   0.98425   0.12247   0.00000  Uiso   1.00
C159   C     0.45369   0.99375   0.18989   0.00000  Uiso   1.00
C160   C     0.45445   0.01060   0.28777   0.00000  Uiso   1.00
C161   C     0.50124   0.01599   0.34446   0.00000  Uiso   1.00
H162   H     0.50285   0.02862   0.41896   0.00000  Uiso   1.00
Mg163  Mg    0.37875   0.35264   0.56996   0.00000  Uiso   1.00
O164   O     0.32868   0.29672   0.68263   0.00000  Uiso   1.00
O165   O     0.30044   0.22809   0.79695   0.00000  Uiso   1.00
O166   O     0.35603   0.27477   0.50547   0.00000  Uiso   1.00
C167   C     0.31814   0.24527   0.71188   0.00000  Uiso   1.00
C168   C     0.32726   0.20697   0.64367   0.00000  Uiso   1.00
C169   C     0.34446   0.22287   0.54601   0.00000  Uiso   1.00
C170   C     0.34958   0.18162   0.98885   0.00000  Uiso   1.00
H171   H     0.36244   0.19288   0.91449   0.00000  Uiso   1.00
Mg172  Mg    0.64743   0.02761   0.56996   0.00000  Uiso   1.00
O173   O     0.70410   0.03207   0.67863   0.00000  Uiso   1.00
O174   O     0.77160   0.07191   0.79524   0.00000  Uiso   1.00
O175   O     0.72552   0.08149   0.50490   0.00000  Uiso   1.00
C176   C     0.75499   0.07297   0.71016   0.00000  Uiso   1.00
C177   C     0.79324   0.12085   0.64288   0.00000  Uiso   1.00
C178   C     0.77744   0.12199   0.54508   0.00000  Uiso   1.00
C179   C     0.81873   0.16824   0.98799   0.00000  Uiso   1.00
H180   H     0.80768   0.16970   0.91349   0.00000  Uiso   1.00
Mg181  Mg    0.97149   0.61651   0.56996   0.00000  Uiso   1.00
O182   O     0.96589   0.66858   0.68285   0.00000  Uiso   1.00
O183   O     0.92787   0.69972   0.79681   0.00000  Uiso   1.00
O184   O     0.91891   0.64393   0.50547   0.00000  Uiso   1.00
C185   C     0.92616   0.68077   0.71216   0.00000  Uiso   1.00
C186   C     0.87903   0.67203   0.64381   0.00000  Uiso   1.00
C187   C     0.87834   0.65520   0.54594   0.00000  Uiso   1.00
C188   C     0.83222   0.65056   0.98863   0.00000  Uiso   1.00
H189   H     0.83094   0.63819   0.91406   0.00000  Uiso   1.00
Mg190  Mg    0.62125   0.64738   0.93001   0.00000  Uiso   1.00
O191   O     0.67129   0.70325   0.81740   0.00000  Uiso   1.00
O192   O     0.69959   0.77194   0.70322   0.00000  Uiso   1.00
O193   O     0.64396   0.72525   0.99449   0.00000  Uiso   1.00
C194   C     0.68183   0.75471   0.78823   0.00000  Uiso   1.00
C195   C     0.67270   0.79305   0.85644   0.00000  Uiso   1.00
C196   C     0.65544   0.77719   0.95417   0.00000  Uiso   1.00
C197   C     0.65040   0.81844   0.51140   0.00000  Uiso   1.00
H198   H     0.63759   0.80714   0.58576   0.00000  Uiso   1.00
Mg199  Mg    0.35260   0.97242   0.93001   0.00000  Uiso   1.00
O200   O     0.29592   0.96800   0.82133   0.00000  Uiso   1.00
O201   O     0.22845   0.92816   0.70465   0.00000  Uiso   1.00
O202   O     0.27447   0.91853   0.99507   0.00000  Uiso   1.00
C203   C     0.24504   0.92714   0.78980   0.00000  Uiso   1.00
C204   C     0.20682   0.87931   0.85708   0.00000  Uiso   1.00
C205   C     0.22257   0.87807   0.95482   0.00000  Uiso   1.00
C206   C     0.18129   0.83170   0.51183   0.00000  Uiso   1.00
H207   H     0.19238   0.83015   0.58626   0.00000  Uiso   1.00
Mg208  Mg    0.02643   0.38259   0.92993   0.00000  Uiso   1.00
O209   O     0.03376   0.33175   0.81697   0.00000  Uiso   1.00
O210   O     0.07195   0.30035   0.70344   0.00000  Uiso   1.00
O211   O     0.08085   0.35609   0.99442   0.00000  Uiso   1.00
C212   C     0.07345   0.31934   0.78787   0.00000  Uiso   1.00
C213   C     0.12066   0.32800   0.85622   0.00000  Uiso   1.00
C214   C     0.12151   0.34491   0.95403   0.00000  Uiso   1.00
C215   C     0.16766   0.34955   0.51126   0.00000  Uiso   1.00
H216   H     0.16902   0.36192   0.58590   0.00000  Uiso   1.00
Mg217  Mg    0.04649   0.68824   0.73547   0.00000  Uiso   1.00
O218   O     0.99705   0.63121   0.84929   0.00000  Uiso   1.00
O219   O     0.96875   0.56222   0.96304   0.00000  Uiso   1.00
O220   O     0.02203   0.60842   0.67198   0.00000  Uiso   1.00
C221   C     0.98642   0.57980   0.87817   0.00000  Uiso   1.00
C222   C     0.99511   0.54142   0.80989   0.00000  Uiso   1.00
C223   C     0.01144   0.55679   0.71188   0.00000  Uiso   1.00
C224   C     0.01606   0.51523   0.65461   0.00000  Uiso   1.00
H225   H     0.02843   0.52627   0.58004   0.00000  Uiso   1.00
Mg226  Mg    0.31397   0.36095   0.73554   0.00000  Uiso   1.00
O227   O     0.36940   0.36616   0.84943   0.00000  Uiso   1.00
O228   O     0.43735   0.40635   0.96511   0.00000  Uiso   1.00
O229   O     0.39278   0.41430   0.67170   0.00000  Uiso   1.00
C230   C     0.42086   0.40688   0.87960   0.00000  Uiso   1.00
C231   C     0.45953   0.45401   0.81090   0.00000  Uiso   1.00
C232   C     0.44431   0.45485   0.71252   0.00000  Uiso   1.00
C233   C     0.48573   0.50105   0.65518   0.00000  Uiso   1.00
H234   H     0.47461   0.50206   0.58061   0.00000  Uiso   1.00
Mg235  Mg    0.64305   0.95369   0.73661   0.00000  Uiso   1.00
O236   O     0.63667   0.00830   0.84507   0.00000  Uiso   1.00
O237   O     0.59382   0.03101   0.96397   0.00000  Uiso   1.00
O238   O     0.58658   0.97838   0.67241   0.00000  Uiso   1.00
C239   C     0.59421   0.01572   0.87760   0.00000  Uiso   1.00
C240   C     0.54634   0.00627   0.81011   0.00000  Uiso   1.00
C241   C     0.54558   0.98933   0.71223   0.00000  Uiso   1.00
C242   C     0.49879   0.98403   0.65547   0.00000  Uiso   1.00
H243   H     0.49712   0.97136   0.58097   0.00000  Uiso   1.00
Mg244  Mg    0.28696   0.97878   0.59663   0.00000  Uiso   1.00
O245   O     0.33732   0.03692   0.98377   0.00000  Uiso   1.00
O246   O     0.36489   0.10552   0.86866   0.00000  Uiso   1.00
O247   O     0.31210   0.05923   0.66047   0.00000  Uiso   1.00
C248   C     0.34790   0.08829   0.95410   0.00000  Uiso   1.00
C249   C     0.33940   0.12676   0.52270   0.00000  Uiso   1.00
C250   C     0.32270   0.11095   0.62050   0.00000  Uiso   1.00
C251   C     0.31725   0.15207   0.67763   0.00000  Uiso   1.00
H252   H     0.30449   0.14085   0.75206   0.00000  Uiso   1.00
Mg253  Mg    0.01955   0.30587   0.59663   0.00000  Uiso   1.00
O254   O     0.96320   0.30066   0.98306   0.00000  Uiso   1.00
O255   O     0.89453   0.25993   0.86788   0.00000  Uiso   1.00
O256   O     0.94046   0.25317   0.66133   0.00000  Uiso   1.00
C257   C     0.91177   0.25998   0.95331   0.00000  Uiso   1.00
C258   C     0.87347   0.21307   0.52220   0.00000  Uiso   1.00
C259   C     0.88907   0.21236   0.62043   0.00000  Uiso   1.00
C260   C     0.84783   0.16576   0.67727   0.00000  Uiso   1.00
H261   H     0.85897   0.16426   0.75170   0.00000  Uiso   1.00
Mg262  Mg    0.69215   0.71399   0.59777   0.00000  Uiso   1.00
O263   O     0.69991   0.66288   0.98348   0.00000  Uiso   1.00
O264   O     0.74035   0.63475   0.86816   0.00000  Uiso   1.00
O265   O     0.74680   0.68757   0.66083   0.00000  Uiso   1.00
C266   C     0.74058   0.65211   0.95353   0.00000  Uiso   1.00
C267   C     0.78738   0.66063   0.52241   0.00000  Uiso   1.00
C268   C     0.78781   0.67711   0.62043   0.00000  Uiso   1.00
C269   C     0.83429   0.68223   0.67756   0.00000  Uiso   1.00
H270   H     0.83562   0.69477   0.75206   0.00000  Uiso   1.00
Mg271  Mg    0.71307   0.02125   0.90327   0.00000  Uiso   1.00
O272   O     0.66272   0.96336   0.51555   0.00000  Uiso   1.00
O273   O     0.63763   0.89658   0.63237   0.00000  Uiso   1.00
O274   O     0.68801   0.94079   0.83971   0.00000  Uiso   1.00
C275   C     0.65312   0.91257   0.54615   0.00000  Uiso   1.00
C276   C     0.66085   0.87348   0.97769   0.00000  Uiso   1.00
C277   C     0.67735   0.88911   0.87975   0.00000  Uiso   1.00
C278   C     0.68271   0.84795   0.82255   0.00000  Uiso   1.00
H279   H     0.69549   0.85921   0.74819   0.00000  Uiso   1.00
Mg280  Mg    0.98046   0.69411   0.90227   0.00000  Uiso   1.00
O281   O     0.03661   0.69932   0.51684   0.00000  Uiso   1.00
O282   O     0.10546   0.74040   0.63173   0.00000  Uiso   1.00
O283   O     0.05954   0.74724   0.83885   0.00000  Uiso   1.00
C284   C     0.08801   0.74000   0.54629   0.00000  Uiso   1.00
C285   C     0.12654   0.78700   0.97755   0.00000  Uiso   1.00
C286   C     0.11105   0.78806   0.87960   0.00000  Uiso   1.00
C287   C     0.15220   0.83457   0.82269   0.00000  Uiso   1.00
H288   H     0.14106   0.83616   0.74827   0.00000  Uiso   1.00
Mg289  Mg    0.30788   0.28604   0.90212   0.00000  Uiso   1.00
O290   O     0.30002   0.33709   0.51641   0.00000  Uiso   1.00
O291   O     0.25964   0.36527   0.63173   0.00000  Uiso   1.00
O292   O     0.25308   0.31245   0.83906   0.00000  Uiso   1.00
C293   C     0.25937   0.34792   0.54629   0.00000  Uiso   1.00
C294   C     0.21250   0.33939   0.97748   0.00000  Uiso   1.00
C295   C     0.21199   0.32292   0.87939   0.00000  Uiso   1.00
C296   C     0.16548   0.31779   0.82241   0.00000  Uiso   1.00
H297   H     0.16398   0.30516   0.74798   0.00000  Uiso   1.00
Mg298  Mg    0.95342   0.31475   0.76442   0.00000  Uiso   1.00
O299   O     0.00298   0.36974   0.65025   0.00000  Uiso   1.00
O300   O     0.03104   0.43802   0.53521   0.00000  Uiso   1.00
O301   O     0.97797   0.39345   0.82770   0.00000  Uiso   1.00
C302   C     0.01383   0.42119   0.62065   0.00000  Uiso   1.00
C303   C     0.00572   0.46028   0.68871   0.00000  Uiso   1.00
C304   C     0.98933   0.44509   0.78680   0.00000  Uiso   1.00
C305   C     0.98484   0.48661   0.84400   0.00000  Uiso   1.00
H306   H     0.97241   0.47552   0.91850   0.00000  Uiso   1.00
Mg307  Mg    0.68606   0.63908   0.76442   0.00000  Uiso   1.00
O308   O     0.63061   0.63382   0.65046   0.00000  Uiso   1.00
O309   O     0.56262   0.59363   0.53485   0.00000  Uiso   1.00
O310   O     0.60725   0.58572   0.82827   0.00000  Uiso   1.00
C311   C     0.57915   0.59310   0.62036   0.00000  Uiso   1.00
C312   C     0.54050   0.54601   0.68907   0.00000  Uiso   1.00
C313   C     0.55570   0.54513   0.78745   0.00000  Uiso   1.00
C314   C     0.51426   0.49897   0.84471   0.00000  Uiso   1.00
H315   H     0.52542   0.49796   0.91935   0.00000  Uiso   1.00
Mg316  Mg    0.35701   0.04638   0.76442   0.00000  Uiso   1.00
O317   O     0.36332   0.99172   0.65489   0.00000  Uiso   1.00
O318   O     0.40621   0.96902   0.53600   0.00000  Uiso   1.00
O319   O     0.41345   0.02155   0.82755   0.00000  Uiso   1.00
C320   C     0.40576   0.98425   0.62244   0.00000  Uiso   1.00
C321   C     0.45369   0.99375   0.68985   0.00000  Uiso   1.00
C322   C     0.45445   0.01060   0.78773   0.00000  Uiso   1.00
C323   C     0.50124   0.01599   0.84443   0.00000  Uiso   1.00
H324   H     0.50285   0.02862   0.91892   0.00000  Uiso   1.00
loop_
_geom_bond_atom_site_label_1
_geom_bond_atom_site_label_2
_geom_bond_distance
_geom_bond_site_symmetry_2
_ccdc_geom_bond_type
O2     C5      1.297   .     S
O3     C5      1.274   .     S
O4     C7      1.358   .     S
C5     C6      1.486   .     S
C6     C89     1.407   .     S
C6     C7      1.433   .     S
C7     C170    1.402   1_554 S
C8     H9      1.087   .     S
C8     C169    1.401   .     S
C8     C249    1.403   .     S
O11    C14     1.298   .     S
O12    C14     1.272   .     S
O13    C16     1.357   .     S
C14    C15     1.483   .     S
C15    C98     1.404   .     S
C15    C16     1.434   .     S
C16    C179    1.400   1_554 S
C17    H18     1.087   .     S
C17    C258    1.405   .     S
C17    C178    1.400   .     S
O20    C23     1.296   .     S
O21    C23     1.276   .     S
O22    C25     1.358   .     S
C23    C24     1.484   .     S
C24    C107    1.405   .     S
C24    C25     1.435   .     S
C25    C188    1.402   1_554 S
C26    H27     1.087   .     S
C26    C267    1.405   .     S
C26    C187    1.401   .     S
O29    C32     1.297   .     S
O30    C32     1.274   .     S
O31    C34     1.358   .     S
C32    C33     1.487   .     S
C33    C116    1.406   .     S
C33    C34     1.434   .     S
C34    C197    1.401   .     S
C35    H36     1.087   .     S
C35    C196    1.401   1_554 S
C35    C276    1.405   1_554 S
O38    C41     1.298   .     S
O39    C41     1.272   .     S
O40    C43     1.357   .     S
C41    C42     1.483   .     S
C42    C125    1.403   .     S
C42    C43     1.433   .     S
C43    C206    1.401   .     S
C44    H45     1.087   .     S
C44    C205    1.401   1_554 S
C44    C285    1.404   1_554 S
O47    C50     1.298   .     S
O48    C50     1.274   .     S
O49    C52     1.358   .     S
C50    C51     1.486   .     S
C51    C134    1.407   .     S
C51    C52     1.434   .     S
C52    C215    1.402   .     S
C53    H54     1.088   .     S
C53    C214    1.402   1_554 S
C53    C294    1.407   1_554 S
O56    C59     1.294   .     S
O57    C59     1.273   .     S
O58    C61     1.355   .     S
C59    C60     1.483   .     S
C60    C143    1.403   .     S
C60    C61     1.432   1_655 S
C61    C62     1.403   .     S
C61    C60     1.432   1_455 S
C62    C141    1.406   .     S
C62    H63     1.087   .     S
O65    C68     1.300   .     S
O66    C68     1.274   .     S
O67    C70     1.355   .     S
C68    C69     1.489   .     S
C69    C152    1.404   .     S
C69    C70     1.436   .     S
C70    C71     1.402   .     S
C71    C150    1.405   .     S
C71    H72     1.087   .     S
O74    C77     1.301   .     S
O75    C77     1.274   .     S
O76    C79     1.359   .     S
C77    C78     1.486   .     S
C78    C161    1.409   .     S
C78    C79     1.436   1_545 S
C79    C80     1.406   .     S
C79    C78     1.436   1_565 S
C80    C159    1.409   .     S
C80    H81     1.088   .     S
O83    C86     1.296   .     S
O84    C86     1.276   .     S
O85    C88     1.358   .     S
C86    C249    1.485   .     S
C87    C88     1.433   .     S
C87    C170    1.404   1_554 S
C87    C248    1.485   1_554 S
C88    C89     1.403   .     S
C89    H90     1.088   .     S
O92    C95     1.297   .     S
O93    C95     1.277   .     S
O94    C97     1.355   .     S
C95    C258    1.485   .     S
C96    C97     1.436   .     S
C96    C179    1.405   1_554 S
C96    C257    1.486   1_554 S
C97    C98     1.402   .     S
C98    H99     1.087   .     S
O101   C104    1.298   .     S
O102   C104    1.276   .     S
O103   C106    1.355   .     S
C104   C267    1.484   .     S
C105   C106    1.435   .     S
C105   C188    1.406   1_554 S
C105   C266    1.484   1_554 S
C106   C107    1.403   .     S
C107   H108    1.088   .     S
O110   C113    1.295   .     S
O111   C113    1.274   .     S
O112   C115    1.357   .     S
C113   C276    1.486   1_554 S
C114   C115    1.433   .     S
C114   C275    1.486   .     S
C114   C197    1.405   .     S
C115   C116    1.403   .     S
C116   H117    1.087   .     S
O119   C122    1.295   .     S
O120   C122    1.277   .     S
O121   C124    1.356   .     S
C122   C285    1.487   1_554 S
C123   C124    1.433   .     S
C123   C206    1.404   .     S
C123   C284    1.487   .     S
C124   C125    1.401   .     S
C125   H126    1.087   .     S
O128   C131    1.298   .     S
O129   C131    1.277   .     S
O130   C133    1.357   .     S
C131   C294    1.485   1_554 S
C132   C133    1.436   .     S
C132   C215    1.407   .     S
C132   C293    1.484   .     S
C133   C134    1.403   .     S
C134   H135    1.087   .     S
O137   C140    1.296   .     S
O138   C140    1.275   .     S
O139   C142    1.355   .     S
C140   C141    1.487   .     S
C141   C142    1.433   1_455 S
C142   C143    1.400   .     S
C142   C141    1.433   1_655 S
C143   H144    1.087   .     S
O146   C149    1.299   .     S
O147   C149    1.274   .     S
O148   C151    1.356   .     S
C149   C150    1.489   .     S
C150   C151    1.436   .     S
C151   C152    1.401   .     S
C152   H153    1.088   .     S
O155   C158    1.301   .     S
O156   C158    1.275   .     S
O157   C160    1.359   .     S
C158   C159    1.487   .     S
C159   C160    1.435   1_565 S
C160   C161    1.405   .     S
C160   C159    1.435   1_545 S
C161   H162    1.088   .     S
O164   C167    1.297   .     S
O165   C167    1.274   .     S
O166   C169    1.358   .     S
C167   C168    1.486   .     S
C168   C251    1.407   .     S
C168   C169    1.433   .     S
C170   H171    1.087   .     S
C170   C7      1.402   1_556 S
C170   C87     1.404   1_556 S
O173   C176    1.298   .     S
O174   C176    1.272   .     S
O175   C178    1.357   .     S
C176   C177    1.483   .     S
C177   C260    1.404   .     S
C177   C178    1.434   .     S
C179   H180    1.087   .     S
C179   C96     1.405   1_556 S
C179   C16     1.400   1_556 S
O182   C185    1.296   .     S
O183   C185    1.276   .     S
O184   C187    1.358   .     S
C185   C186    1.484   .     S
C186   C269    1.405   .     S
C186   C187    1.435   .     S
C188   H189    1.087   .     S
C188   C105    1.406   1_556 S
C188   C25     1.402   1_556 S
O191   C194    1.297   .     S
O192   C194    1.274   .     S
O193   C196    1.358   .     S
C194   C195    1.487   .     S
C195   C278    1.406   .     S
C195   C196    1.434   .     S
C196   C35     1.401   1_556 S
C197   H198    1.087   .     S
O200   C203    1.298   .     S
O201   C203    1.272   .     S
O202   C205    1.357   .     S
C203   C204    1.483   .     S
C204   C287    1.403   .     S
C204   C205    1.433   .     S
C205   C44     1.401   1_556 S
C206   H207    1.087   .     S
O209   C212    1.298   .     S
O210   C212    1.274   .     S
O211   C214    1.358   .     S
C212   C213    1.486   .     S
C213   C296    1.407   .     S
C213   C214    1.434   .     S
C214   C53     1.402   1_556 S
C215   H216    1.088   .     S
O218   C221    1.294   .     S
O219   C221    1.273   .     S
O220   C223    1.355   .     S
C221   C222    1.483   .     S
C222   C305    1.403   .     S
C222   C223    1.432   1_655 S
C223   C224    1.403   .     S
C223   C222    1.432   1_455 S
C224   C303    1.406   .     S
C224   H225    1.087   .     S
O227   C230    1.300   .     S
O228   C230    1.274   .     S
O229   C232    1.355   .     S
C230   C231    1.489   .     S
C231   C232    1.436   .     S
C231   C314    1.404   .     S
C232   C233    1.402   .     S
C233   C312    1.405   .     S
C233   H234    1.087   .     S
O236   C239    1.301   .     S
O237   C239    1.274   .     S
O238   C241    1.359   .     S
C239   C240    1.486   .     S
C240   C323    1.409   .     S
C240   C241    1.436   1_545 S
C241   C242    1.406   .     S
C241   C240    1.436   1_565 S
C242   C321    1.409   .     S
C242   H243    1.088   .     S
O245   C248    1.296   .     S
O246   C248    1.276   .     S
O247   C250    1.358   .     S
C248   C87     1.485   1_556 S
C249   C250    1.433   .     S
C250   C251    1.403   .     S
C251   H252    1.088   .     S
O254   C257    1.297   .     S
O255   C257    1.277   .     S
O256   C259    1.355   .     S
C257   C96     1.486   1_556 S
C258   C259    1.436   .     S
C259   C260    1.402   .     S
C260   H261    1.087   .     S
O263   C266    1.298   .     S
O264   C266    1.276   .     S
O265   C268    1.355   .     S
C266   C105    1.484   1_556 S
C267   C268    1.435   .     S
C268   C269    1.403   .     S
C269   H270    1.088   .     S
O272   C275    1.295   .     S
O273   C275    1.274   .     S
O274   C277    1.357   .     S
C276   C277    1.433   .     S
C276   C35     1.405   1_556 S
C276   C113    1.486   1_556 S
C277   C278    1.403   .     S
C278   H279    1.087   .     S
O281   C284    1.295   .     S
O282   C284    1.277   .     S
O283   C286    1.356   .     S
C285   C286    1.433   .     S
C285   C44     1.404   1_556 S
C285   C122    1.487   1_556 S
C286   C287    1.401   .     S
C287   H288    1.087   .     S
O290   C293    1.298   .     S
O291   C293    1.277   .     S
O292   C295    1.357   .     S
C294   C295    1.436   .     S
C294   C53     1.407   1_556 S
C294   C131    1.485   1_556 S
C295   C296    1.403   .     S
C296   H297    1.087   .     S
O299   C302    1.296   .     S
O300   C302    1.275   .     S
O301   C304    1.355   .     S
C302   C303    1.487   .     S
C303   C304    1.433   1_455 S
C304   C305    1.400   .     S
C304   C303    1.433   1_655 S
C305   H306    1.087   .     S
O308   C311    1.299   .     S
O309   C311    1.274   .     S
O310   C313    1.356   .     S
C311   C312    1.489   .     S
C312   C313    1.436   .     S
C313   C314    1.401   .     S
C314   H315    1.088   .     S
O317   C320    1.301   .     S
O318   C320    1.275   .     S
O319   C322    1.359   .     S
C320   C321    1.487   .     S
C321   C322    1.435   1_565 S
C322   C323    1.405   .     S
C322   C321    1.435   1_545 S
C323   H324    1.088   .     S
