# Supplementary material for: Solvent-derived defects suppress adsorption in MOF-74
Source: Nat Commun. 2023 Apr 25;14:2386. doi: 10.1038/s41467-023-38155-8 (PMC10130178; doi:10.1038/s41467-023-38155-8)
Supplement: Supplementary file 3 — Source Data [file 41467_2023_38155_MOESM3_ESM.zip › Source Data/data.gcmc.i]

LAMMPS data file via write_data, version 29 Sep 2021, timestep = 30000

492 atoms
11 atom types
112 bonds
1 bond types
56 angles
1 angle types

-6.5385 19.6045 xlo xhi
0.000249 22.640751 ylo yhi
0 13.987 zlo zhi
-13.0715 0 0 xy xz yz

Masses

1 12.0107
2 12.0107
3 12.0107
4 12.0107
5 1.00794
6 24.305
7 15.9994
8 15.9994
9 15.9994
10 12.0107
11 15.9994

Bond Coeffs # harmonic

1 0 1.16

Angle Coeffs # harmonic

1 0 180

Atoms # full

1 1 6 1.450264 5.292000000000008 7.984 0.9789999999999999 0 0 0
2 1 7 -0.770034 4.714000000000001 6.718 2.555 0 0 0
3 1 8 -0.659949 4.8730000000000055 5.164 4.154 0 0 0
4 1 9 -0.858673 5.716 6.221 0.077 0 0 0
5 1 1 0.703097 5.111 5.553 2.964 0 0 0
6 1 2 -0.214588 5.8500000000000005 4.686 2.0100000000000002 0 0 0
7 1 3 0.453809 6.092000000000001 5.045999999999999 0.644 0 0 0
8 1 4 -0.322258 6.765000000000007 4.112 6.838 0 0 0
9 1 5 0.218332 6.954 4.367 5.798 0 0 0
10 1 6 1.450264 16.565001 0.625 0.9789999999999999 0 0 0
11 1 7 -0.770034 17.988001 0.7259999999999999 2.499 0 0 0
12 1 8 -0.659949 -6.910999999999998 1.628 4.13 1 0 0
13 1 9 -0.858673 17.902000000000097 1.845 0.069 0 0 0
14 1 1 0.703097 -7.3590000000000035 1.6519999999999997 2.9400000000000004 1 0 0
15 1 2 -0.214588 -6.984999000000001 2.736 1.999 1 0 0
16 1 3 0.453809 -7.412999999999997 2.762 0.631 1 0 0
17 1 4 -0.322258 -6.9380000000000015 3.809 6.826 1 0 0
18 1 5 0.218332 -7.246001000000001 3.842 5.784 1 0 0
19 1 6 1.450264 -8.803999 13.958 0.9789999999999999 1 0 0
20 1 7 -0.770034 -9.631001000000003 15.136999999999999 2.558 1 0 0
21 1 8 -0.659949 -11.032000000000004 15.842 4.152 1 0 0
22 1 9 -0.858673 -10.537000000000003 14.579 0.077 1 0 0
23 1 1 0.703097 -10.829000000000002 15.413 2.9680000000000004 1 0 0
24 1 2 -0.214588 -11.947 15.214999999999996 2.012 1 0 0
25 1 3 0.453809 -11.745000000000001 14.834 0.643 1 0 0
26 1 4 -0.322258 -12.890000000000004 14.728999999999997 6.835 1 0 0
27 1 5 0.218332 -12.762 14.448999999999998 5.792 1 0 0
28 1 6 1.450264 7.779000000000001 14.657 6.015 0 0 0
29 1 7 -0.770034 8.357000000000006 15.921999999999997 4.44 0 0 0
30 1 8 -0.659949 8.199000000000002 17.476999 2.843 0 0 0
31 1 9 -0.858673 7.354999999999998 16.42 6.917 0 0 0
32 1 1 0.703097 7.960000000000002 17.087 4.032 0 0 0
33 1 2 -0.214588 7.220000000000003 17.954999999999995 4.986 0 0 0
34 1 3 0.453809 6.976000000000005 17.596001 6.353 0 0 0
35 1 4 -0.322258 6.305000000000001 18.530001 0.16 0 0 0
36 1 5 0.218332 6.118000000000005 18.273999999999997 1.2 0 0 0
37 1 6 1.450264 -3.4929999999999994 22.016001 6.015 0 0 0
38 1 7 -0.770034 -4.916999999999999 21.916 4.495 0 0 0
39 1 8 -0.659949 -6.160000000000001 21.014 2.8630000000000004 0 0 0
40 1 9 -0.858673 -4.831000000000002 20.796 6.925 0 0 0
41 1 1 0.703097 -5.713 20.990999 4.054 0 0 0
42 1 2 -0.214588 -6.087000000000001 19.908001 4.995 0 0 0
43 1 3 0.453809 -5.659 19.879999 6.362 0 0 0
44 1 4 -0.322258 -6.131999999999997 18.83 0.166 0 0 0
45 1 5 0.218332 -5.822 18.795 1.207 0 0 0
46 1 6 1.450264 -4.309999999999998 8.662 6.014 0 0 0
47 1 7 -0.770034 -3.4539999999999997 7.511 4.434 0 0 0
48 1 8 -0.659949 -2.045000000000001 6.8 2.846 0 0 0
49 1 9 -0.858673 -2.5409999999999986 8.062 6.916000000000001 0 0 0
50 1 1 0.703097 -2.2539999999999996 7.23 4.027 0 0 0
51 1 2 -0.214588 -1.133 7.426 4.983 0 0 0
52 1 3 0.453809 -1.3320000000000007 7.808999999999999 6.351 0 0 0
53 1 4 -0.322258 -0.18599999999999728 7.914 0.15800000000000003 0 0 0
54 1 5 0.218332 -0.3120000000000003 8.194 1.202 0 0 0
55 1 6 1.450264 -7.781000000000001 15.581999999999999 3.294 0 0 0
56 1 7 -0.770034 -8.327999000000002 14.290999999999999 4.886 1 0 0
57 1 8 -0.659949 -8.166001000000003 12.729 6.477 1 0 0
58 1 9 -0.858673 -7.377 13.775 2.406 0 0 0
59 1 1 0.703097 -7.933999999999998 13.127 5.29 1 0 0
60 1 2 -0.214588 -7.204999999999998 12.258 4.335000000000001 1 0 0
61 1 3 0.453809 -6.979000000000001 12.606 2.964 0 0 0
62 1 4 -0.322258 -6.315 11.664999999999997 2.163 0 0 0
63 1 5 0.218332 -6.136 11.914999999999997 1.12 0 0 0
64 1 6 1.450264 3.490000000000003 8.171999999999999 3.295 0 0 0
65 1 7 -0.770034 4.871000000000001 8.29 4.888 0 0 0
66 1 8 -0.659949 6.122000000000001 9.2 6.506 0 0 0
67 1 9 -0.858673 4.853000000000002 9.38 2.4020000000000006 0 0 0
68 1 1 0.703097 5.684000000000004 9.212 5.31 0 0 0
69 1 2 -0.214588 6.079000000000007 10.279 4.349 0 0 0
70 1 3 0.453809 5.670000000000001 10.298 2.973 0 0 0
71 1 4 -0.322258 6.148999999999998 11.343999999999998 2.171 0 0 0
72 1 5 0.218332 5.845000000000005 11.367 1.128 0 0 0
73 1 6 1.450264 4.345 21.591999 3.31 0 0 0
74 1 7 -0.770034 16.53599900000001 0.188 4.827 0 0 0
75 1 8 -0.659949 15.119 0.7019999999999998 6.49 0 0 0
76 1 9 -0.858673 2.546000000000002 22.150999 2.412 0 0 0
77 1 1 0.703097 15.329000000000004 0.3559999999999999 5.282 0 0 0
78 1 2 -0.214588 14.201 0.142 4.338 0 0 0
79 1 3 0.453809 1.3310000000000004 22.399 2.969 0 0 0
80 1 4 -0.322258 0.17700000000000404 22.278999 2.175 0 0 0
81 1 5 0.218332 0.2990000000000004 21.992001 1.133 0 0 0
82 1 6 1.450264 -5.291999999999999 22.16 1.352 0 0 0
83 1 7 -0.770034 8.336000000000006 0.8359999999999999 6.767 0 0 0
84 1 8 -0.659949 8.159999999999997 2.389 5.157 0 0 0
85 1 9 -0.858673 7.3850000000000025 1.341 2.245 0 0 0
86 1 1 0.703097 7.941000000108683 1.999 6.352 0 0 0
87 1 2 -0.214588 7.216000000000002 2.87 0.318 0 0 0
88 1 3 0.453809 6.986000000000021 2.512 1.686 0 0 0
89 1 4 -0.322258 6.306000000000002 3.4429999999999996 2.485 0 0 0
90 1 5 0.218332 6.119000000000002 3.189 3.526 0 0 0
91 1 6 1.450264 -3.4870000000000005 6.925 1.352 0 0 0
92 1 7 -0.770034 -4.892001000000004 6.806999999999999 6.757 1 0 0
93 1 8 -0.659949 -6.154999000000003 5.884999999999999 5.146 1 0 0
94 1 9 -0.858673 -4.865999999999999 5.732 2.257 1 0 0
95 1 1 0.703097 -5.705 5.886 6.341 1 0 0
96 1 2 -0.214588 -6.093000999999998 4.824 0.311 1 0 0
97 1 3 0.453809 -5.676000999999993 4.808 1.685 1 0 0
98 1 4 -0.322258 -6.145000999999994 3.753 2.48 1 0 0
99 1 5 0.218332 -5.833999999999994 3.719 3.5210000000000004 1 0 0
100 1 6 1.450264 8.762000000000004 16.165001 1.368 0 0 0
101 1 7 -0.770034 9.633000000000003 15.007999999999997 6.763 0 0 0
102 1 8 -0.659949 11.058 14.370999999999999 5.15 0 0 0
103 1 9 -0.858673 10.536000000000008 15.567 2.25 0 0 0
104 1 1 0.703097 10.83700000000001 14.763999999999996 6.344 0 0 0
105 1 2 -0.214588 -14.193999999999999 14.957 0.314 1 0 0
106 1 3 0.453809 -14.398000000000003 15.33 1.685 1 0 0
107 1 4 -0.322258 -13.250000000000004 15.445999999999996 2.484 1 0 0
108 1 5 0.218332 -13.378999999999998 15.73 3.526 1 0 0
109 1 6 1.450264 18.364000000000008 0.4809999999999999 5.641 0 0 0
110 1 7 -0.770034 4.733000000000001 21.811001 0.218 0 0 0
111 1 8 -0.659949 4.95 20.299 1.8520000000000003 0 0 0
112 1 9 -0.858673 5.689000000000001 21.299999 4.752 0 0 0
113 1 1 0.703097 5.146 20.660999 0.6460000000000001 0 0 0
114 1 2 -0.214588 5.859000000000003 19.775999 6.682 0 0 0
115 1 3 0.453809 6.086000000000001 20.129999 5.312 0 0 0
116 1 4 -0.322258 6.7639999999999985 19.198 4.512 0 0 0
117 1 5 0.218332 6.951 19.452999 3.472 0 0 0
118 1 6 1.450264 -9.584 15.714999999999998 5.627 1 0 0
119 1 7 -0.770034 -8.183999999999997 15.833 0.236 0 0 0
120 1 8 -0.659949 -6.921 16.763 1.8429999999999997 0 0 0
121 1 9 -0.858673 -8.210999999999999 16.917999 4.74 0 0 0
122 1 1 0.703097 -7.371999999999999 16.754 0.648 0 0 0
123 1 2 -0.214588 -6.979 17.818001 6.68 0 0 0
124 1 3 0.453809 -7.397999999999999 17.841999 5.31 0 0 0
125 1 4 -0.322258 -6.930000000000001 18.895 4.514 0 0 0
126 1 5 0.218332 -7.242 18.931 3.473 0 0 0
127 1 6 1.450264 4.310000000000001 6.476 5.625 0 0 0
128 1 7 -0.770034 3.437000000000004 7.631999999999999 0.22999999999999998 0 0 0
129 1 8 -0.659949 2.013000000000001 8.27 1.8429999999999997 0 0 0
130 1 9 -0.858673 2.5320000000000027 7.074 4.743 0 0 0
131 1 1 0.703097 2.2329999999999997 7.877 0.648 0 0 0
132 1 2 -0.214588 1.1190000000000007 7.683999999999999 6.679 0 0 0
133 1 3 0.453809 1.3210000000000006 7.311 5.307 0 0 0
134 1 4 -0.322258 0.17200000000000415 7.195 4.510000000000001 0 0 0
135 1 5 0.218332 0.29800000000000093 6.909 3.469 0 0 0
136 1 6 1.450264 -5.331998999999996 7.126 3.699 1 0 0
137 1 7 -0.770034 -4.755 8.371 2.102 0 0 0
138 1 8 -0.659949 -4.914 9.917 0.493 0 0 0
139 1 9 -0.858673 -5.718999999999997 8.908 4.584 1 0 0
140 1 1 0.703097 -5.143999999999999 9.536 1.688 0 0 0
141 1 2 -0.214588 -5.867 10.421 2.6400000000000006 0 0 0
142 1 3 0.453809 -6.096999999999997 10.077 4.012 1 0 0
143 1 4 -0.322258 -6.757000000000002 11.016999999999998 4.812 1 0 0
144 1 5 0.218332 -6.937001000000002 10.766 5.854 1 0 0
145 1 6 1.450264 9.582 14.469 3.699 0 0 0
146 1 7 -0.770034 8.201 14.35 2.105 0 0 0
147 1 8 -0.659949 6.949000000000001 13.44 0.488 0 0 0
148 1 9 -0.858673 8.219000000000001 13.260999999999997 4.592 0 0 0
149 1 1 0.703097 7.388000000000004 13.428 1.684 0 0 0
150 1 2 -0.214588 6.993000000000003 12.362 2.645 0 0 0
151 1 3 0.453809 7.402000000000002 12.341999999999997 4.021 0 0 0
152 1 4 -0.322258 6.922000000000007 11.297 4.822 0 0 0
153 1 5 0.218332 7.227000000000001 11.274 5.8660000000000005 0 0 0
154 1 6 1.450264 8.727 1.05 3.699 0 0 0
155 1 7 -0.770034 -3.464999999999999 22.452999 2.167 0 0 0
156 1 8 -0.659949 -2.0469999999999997 21.938999 0.504 0 0 0
157 1 9 -0.858673 10.527000000000065 0.48799999999999993 4.582 0 0 0
158 1 1 0.703097 -2.2579999999999965 22.283999999999995 1.713 0 0 0
159 1 2 -0.214588 -1.1290000000000004 22.499001 2.656 0 0 0
160 1 3 0.453809 11.742 0.23999999999999996 4.025 0 0 0
161 1 4 -0.322258 12.895000000133034 0.362 4.818 0 0 0
162 1 5 0.218332 12.772000000000002 0.648 5.86 0 0 0
163 1 6 1.450264 5.292000000000008 7.984 7.972000000000001 0 0 0
164 1 7 -0.770034 4.714000000000001 6.718 9.548 0 0 0
165 1 8 -0.659949 4.8730000000000055 5.164 11.147 0 0 0
166 1 9 -0.858673 5.716 6.221 7.070000000000001 0 0 0
167 1 1 0.703097 5.111 5.553 9.957 0 0 0
168 1 2 -0.214588 5.8500000000000005 4.686 9.003 0 0 0
169 1 3 0.453809 6.092000000000001 5.045999999999999 7.637 0 0 0
170 1 4 -0.322258 6.765000000000007 4.112 13.831 0 0 0
171 1 5 0.218332 6.954 4.367 12.791 0 0 0
172 1 6 1.450264 16.565001 0.625 7.972000000000001 0 0 0
173 1 7 -0.770034 17.988001 0.7259999999999999 9.492 0 0 0
174 1 8 -0.659949 -6.910999999999998 1.628 11.123000000000001 1 0 0
175 1 9 -0.858673 17.902000000000097 1.845 7.062000000000001 0 0 0
176 1 1 0.703097 -7.3590000000000035 1.6519999999999997 9.933 1 0 0
177 1 2 -0.214588 -6.984999000000001 2.736 8.992 1 0 0
178 1 3 0.453809 -7.412999999999997 2.762 7.624 1 0 0
179 1 4 -0.322258 -6.9380000000000015 3.809 13.819 1 0 0
180 1 5 0.218332 -7.246001000000001 3.842 12.777 1 0 0
181 1 6 1.450264 -8.803999 13.958 7.972000000000001 1 0 0
182 1 7 -0.770034 -9.631001000000003 15.136999999999999 9.551 1 0 0
183 1 8 -0.659949 -11.032000000000004 15.842 11.145 1 0 0
184 1 9 -0.858673 -10.537000000000003 14.579 7.070000000000001 1 0 0
185 1 1 0.703097 -10.829000000000002 15.413 9.961 1 0 0
186 1 2 -0.214588 -11.947 15.214999999999996 9.005 1 0 0
187 1 3 0.453809 -11.745000000000001 14.834 7.636000000000001 1 0 0
188 1 4 -0.322258 -12.890000000000004 14.728999999999997 13.828000000000001 1 0 0
189 1 5 0.218332 -12.762 14.448999999999998 12.785 1 0 0
190 1 6 1.450264 7.779000000000001 14.657 13.008 0 0 0
191 1 7 -0.770034 8.357000000000006 15.921999999999997 11.433 0 0 0
192 1 8 -0.659949 8.199000000000002 17.476999 9.836 0 0 0
193 1 9 -0.858673 7.354999999999998 16.42 13.91 0 0 0
194 1 1 0.703097 7.960000000000002 17.087 11.025 0 0 0
195 1 2 -0.214588 7.220000000000003 17.954999999999995 11.979 0 0 0
196 1 3 0.453809 6.976000000000005 17.596001 13.346 0 0 0
197 1 4 -0.322258 6.305000000000001 18.530001 7.152999999999999 0 0 0
198 1 5 0.218332 6.118000000000005 18.273999999999997 8.193 0 0 0
199 1 6 1.450264 -3.4929999999999994 22.016001 13.008 0 0 0
200 1 7 -0.770034 -4.916999999999999 21.916 11.488 0 0 0
201 1 8 -0.659949 -6.160000000000001 21.014 9.856 0 0 0
202 1 9 -0.858673 -4.831000000000002 20.796 13.918 0 0 0
203 1 1 0.703097 -5.713 20.990999 11.047 0 0 0
204 1 2 -0.214588 -6.087000000000001 19.908001 11.988 0 0 0
205 1 3 0.453809 -5.659 19.879999 13.355 0 0 0
206 1 4 -0.322258 -6.131999999999997 18.83 7.159000000000001 0 0 0
207 1 5 0.218332 -5.822 18.795 8.2 0 0 0
208 1 6 1.450264 -4.309999999999998 8.662 13.007 0 0 0
209 1 7 -0.770034 -3.4539999999999997 7.511 11.427 0 0 0
210 1 8 -0.659949 -2.045000000000001 6.8 9.839000000000002 0 0 0
211 1 9 -0.858673 -2.5409999999999986 8.062 13.909000000000002 0 0 0
212 1 1 0.703097 -2.2539999999999996 7.23 11.02 0 0 0
213 1 2 -0.214588 -1.133 7.426 11.976 0 0 0
214 1 3 0.453809 -1.3320000000000007 7.808999999999999 13.344 0 0 0
215 1 4 -0.322258 -0.18599999999999728 7.914 7.151000000000001 0 0 0
216 1 5 0.218332 -0.3120000000000003 8.194 8.195 0 0 0
217 1 6 1.450264 -7.781000000000001 15.581999999999999 10.287000000000003 0 0 0
218 1 7 -0.770034 -8.327999000000002 14.290999999999999 11.879000000000001 1 0 0
219 1 8 -0.659949 -8.166001000000003 12.729 13.47 1 0 0
220 1 9 -0.858673 -7.377 13.775 9.399 0 0 0
221 1 1 0.703097 -7.933999999999998 13.127 12.283 1 0 0
222 1 2 -0.214588 -7.204999999999998 12.258 11.328 1 0 0
223 1 3 0.453809 -6.979000000000001 12.606 9.957 0 0 0
224 1 4 -0.322258 -6.315 11.664999999999997 9.156 0 0 0
225 1 5 0.218332 -6.136 11.914999999999997 8.113 0 0 0
226 1 6 1.450264 3.490000000000003 8.171999999999999 10.288 0 0 0
227 1 7 -0.770034 4.871000000000001 8.29 11.881 0 0 0
228 1 8 -0.659949 6.122000000000001 9.2 13.499 0 0 0
229 1 9 -0.858673 4.853000000000002 9.38 9.395 0 0 0
230 1 1 0.703097 5.684000000000004 9.212 12.303 0 0 0
231 1 2 -0.214588 6.079000000000007 10.279 11.342 0 0 0
232 1 3 0.453809 5.670000000000001 10.298 9.966 0 0 0
233 1 4 -0.322258 6.148999999999998 11.343999999999998 9.164 0 0 0
234 1 5 0.218332 5.845000000000005 11.367 8.121 0 0 0
235 1 6 1.450264 4.345 21.591999 10.303 0 0 0
236 1 7 -0.770034 16.53599900000001 0.188 11.82 0 0 0
237 1 8 -0.659949 15.119 0.7019999999999998 13.483 0 0 0
238 1 9 -0.858673 2.546000000000002 22.150999 9.405 0 0 0
239 1 1 0.703097 15.329000000000004 0.3559999999999999 12.275 0 0 0
240 1 2 -0.214588 14.201 0.142 11.331 0 0 0
241 1 3 0.453809 1.3310000000000004 22.399 9.962 0 0 0
242 1 4 -0.322258 0.17700000000000404 22.278999 9.168 0 0 0
243 1 5 0.218332 0.2990000000000004 21.992001 8.126 0 0 0
244 1 6 1.450264 -5.291999999999999 22.16 8.345 0 0 0
245 1 7 -0.770034 8.336000000000006 0.8359999999999999 13.76 0 0 0
246 1 8 -0.659949 8.159999999999997 2.389 12.15 0 0 0
247 1 9 -0.858673 7.3850000000000025 1.341 9.238 0 0 0
248 1 1 0.703097 7.941000000108683 1.999 13.345 0 0 0
249 1 2 -0.214588 7.216000000000002 2.87 7.311 0 0 0
250 1 3 0.453809 6.986000000000021 2.512 8.679 0 0 0
251 1 4 -0.322258 6.306000000000002 3.4429999999999996 9.478 0 0 0
252 1 5 0.218332 6.119000000000002 3.189 10.519 0 0 0
253 1 6 1.450264 -3.4870000000000005 6.925 8.345 0 0 0
254 1 7 -0.770034 -4.892001000000004 6.806999999999999 13.75 1 0 0
255 1 8 -0.659949 -6.154999000000003 5.884999999999999 12.139 1 0 0
256 1 9 -0.858673 -4.865999999999999 5.732 9.25 1 0 0
257 1 1 0.703097 -5.705 5.886 13.334 1 0 0
258 1 2 -0.214588 -6.093000999999998 4.824 7.304 1 0 0
259 1 3 0.453809 -5.676000999999993 4.808 8.678 1 0 0
260 1 4 -0.322258 -6.145000999999994 3.753 9.473 1 0 0
261 1 5 0.218332 -5.833999999999994 3.719 10.514000000000001 1 0 0
262 1 6 1.450264 8.762000000000004 16.165001 8.361 0 0 0
263 1 7 -0.770034 9.633000000000003 15.007999999999997 13.756 0 0 0
264 1 8 -0.659949 11.058 14.370999999999999 12.143 0 0 0
265 1 9 -0.858673 10.536000000000008 15.567 9.243 0 0 0
266 1 1 0.703097 10.83700000000001 14.763999999999996 13.337 0 0 0
267 1 2 -0.214588 -14.193999999999999 14.957 7.307 1 0 0
268 1 3 0.453809 -14.398000000000003 15.33 8.678 1 0 0
269 1 4 -0.322258 -13.250000000000004 15.445999999999996 9.477 1 0 0
270 1 5 0.218332 -13.378999999999998 15.73 10.519 1 0 0
271 1 6 1.450264 18.364000000000008 0.4809999999999999 12.634 0 0 0
272 1 7 -0.770034 4.733000000000001 21.811001 7.210999999999999 0 0 0
273 1 8 -0.659949 4.95 20.299 8.845 0 0 0
274 1 9 -0.858673 5.689000000000001 21.299999 11.745 0 0 0
275 1 1 0.703097 5.146 20.660999 7.639000000000001 0 0 0
276 1 2 -0.214588 5.859000000000003 19.775999 13.675 0 0 0
277 1 3 0.453809 6.086000000000001 20.129999 12.305 0 0 0
278 1 4 -0.322258 6.7639999999999985 19.198 11.505000000000003 0 0 0
279 1 5 0.218332 6.951 19.452999 10.465 0 0 0
280 1 6 1.450264 -9.584 15.714999999999998 12.62 1 0 0
281 1 7 -0.770034 -8.183999999999997 15.833 7.229000000000001 0 0 0
282 1 8 -0.659949 -6.921 16.763 8.836 0 0 0
283 1 9 -0.858673 -8.210999999999999 16.917999 11.733 0 0 0
284 1 1 0.703097 -7.371999999999999 16.754 7.641000000000001 0 0 0
285 1 2 -0.214588 -6.979 17.818001 13.673 0 0 0
286 1 3 0.453809 -7.397999999999999 17.841999 12.303 0 0 0
287 1 4 -0.322258 -6.930000000000001 18.895 11.507 0 0 0
288 1 5 0.218332 -7.242 18.931 10.466 0 0 0
289 1 6 1.450264 4.310000000000001 6.476 12.618 0 0 0
290 1 7 -0.770034 3.437000000000004 7.631999999999999 7.223000000000001 0 0 0
291 1 8 -0.659949 2.013000000000001 8.27 8.836 0 0 0
292 1 9 -0.858673 2.5320000000000027 7.074 11.736 0 0 0
293 1 1 0.703097 2.2329999999999997 7.877 7.641000000000001 0 0 0
294 1 2 -0.214588 1.1190000000000007 7.683999999999999 13.672 0 0 0
295 1 3 0.453809 1.3210000000000006 7.311 12.3 0 0 0
296 1 4 -0.322258 0.17200000000000415 7.195 11.503 0 0 0
297 1 5 0.218332 0.29800000000000093 6.909 10.462 0 0 0
298 1 6 1.450264 -5.331998999999996 7.126 10.692 1 0 0
299 1 7 -0.770034 -4.755 8.371 9.095 0 0 0
300 1 8 -0.659949 -4.914 9.917 7.486 0 0 0
301 1 9 -0.858673 -5.718999999999997 8.908 11.577 1 0 0
302 1 1 0.703097 -5.143999999999999 9.536 8.681 0 0 0
303 1 2 -0.214588 -5.867 10.421 9.633 0 0 0
304 1 3 0.453809 -6.096999999999997 10.077 11.005 1 0 0
305 1 4 -0.322258 -6.757000000000002 11.016999999999998 11.805 1 0 0
306 1 5 0.218332 -6.937001000000002 10.766 12.847 1 0 0
307 1 6 1.450264 9.582 14.469 10.692 0 0 0
308 1 7 -0.770034 8.201 14.35 9.098 0 0 0
309 1 8 -0.659949 6.949000000000001 13.44 7.481 0 0 0
310 1 9 -0.858673 8.219000000000001 13.260999999999997 11.585 0 0 0
311 1 1 0.703097 7.388000000000004 13.428 8.677000000000001 0 0 0
312 1 2 -0.214588 6.993000000000003 12.362 9.638 0 0 0
313 1 3 0.453809 7.402000000000002 12.341999999999997 11.014 0 0 0
314 1 4 -0.322258 6.922000000000007 11.297 11.815 0 0 0
315 1 5 0.218332 7.227000000000001 11.274 12.859000000000002 0 0 0
316 1 6 1.450264 8.727 1.05 10.692 0 0 0
317 1 7 -0.770034 -3.464999999999999 22.452999 9.160000000000002 0 0 0
318 1 8 -0.659949 -2.0469999999999997 21.938999 7.497000000000001 0 0 0
319 1 9 -0.858673 10.527000000000065 0.48799999999999993 11.575 0 0 0
320 1 1 0.703097 -2.2579999999999965 22.283999999999995 8.706 0 0 0
321 1 2 -0.214588 -1.1290000000000004 22.499001 9.649 0 0 0
322 1 3 0.453809 11.742 0.23999999999999996 11.018 0 0 0
323 1 4 -0.322258 12.895000000133034 0.362 11.811 0 0 0
324 1 5 0.218332 12.772000000000002 0.648 12.853 0 0 0
348 9 11 -0.35 -9.527956104851006 5.664036212630779 2.7338848930557464 0 0 0
347 9 11 -0.35 -7.684554112738241 7.071099264667869 2.8005381980547277 0 0 0
346 9 10 0.7 -8.606255108794624 6.367567738649324 2.767211545555237 0 0 0
337 6 10 0.7 8.173428402205356 6.985829209610282 10.5777040684983 0 0 0
338 6 11 -0.35 8.741216696722809 6.653461328530626 11.533082550690338 0 0 0
339 6 11 -0.35 7.605640107687896 7.318197090689938 9.622325586306257 0 0 0
349 10 10 0.7 11.03777746932505 11.93533194479822 8.807589098396454 0 0 0
350 10 11 -0.35 11.415401308262105 11.120013863685761 8.073929325151743 0 0 0
351 10 11 -0.35 10.660153630387995 12.750650025910678 9.541248871641166 0 0 0
360 13 11 -0.35 15.835527914339671 3.6032343933765443 5.110695321448635 0 0 0
359 13 11 -0.35 13.997441086290788 3.9706328799052266 6.477756097218855 0 0 0
358 13 10 0.7 14.916484500315232 3.7869336366408857 5.794225709333745 0 0 0
549 76 11 -0.35 -9.201735429367425 21.570541064549715 10.343117808247696 0 0 0
548 76 11 -0.35 -10.554012426420503 20.46941822898431 11.873240490988342 0 0 0
547 76 10 0.7 -9.877873927893965 21.01997964676701 11.108179149618019 0 0 0
361 14 10 0.7 -4.626041627833525 0.9864097796597326 6.725832270649729 0 0 0
362 14 11 -0.35 -3.5901437123054776 1.4928640410011298 6.852400788749117 0 0 0
363 14 11 -0.35 -5.661939543361573 0.47995551831833544 6.599263752550342 0 0 0
364 15 10 0.7 -8.84768705269569 10.461628111777511 1.3438453211377035 0 0 0
365 15 11 -0.35 -8.195190321604132 9.55010808396561 1.045551414373539 0 0 0
366 15 11 -0.35 -9.500183783787248 11.373148139589413 1.642139227901868 0 0 0
367 16 10 0.7 8.928648549432985 8.937023034100825 6.637890273254899 0 0 0
368 16 11 -0.35 9.39115378558559 8.55508910799347 5.645007912338169 0 0 0
369 16 11 -0.35 8.466143313280377 9.31895696020818 7.63077263417163 0 0 0
370 17 10 0.7 -5.2552373498066105 15.408437286600531 5.5613928363246075 0 0 0
371 17 11 -0.35 -4.715690330620244 15.234716212921196 6.573474850119344 0 0 0
372 17 11 -0.35 -5.794784368992976 15.582158360279863 4.549310822529871 0 0 0
373 18 10 0.7 -2.8810281757933964 11.218377068021182 11.24345828011438 0 0 0
374 18 11 -0.35 -3.021116620121086 10.510007400327204 12.151306087655342 0 0 0
375 18 11 -0.35 -2.740939731465712 11.926746735715163 10.335610472573418 0 0 0
376 19 10 0.7 -2.6015015936491173 18.819162066277478 8.549443565631922 0 0 0
377 19 11 -0.35 -2.551909648182183 18.18687228102772 7.578181362921646 0 0 0
378 19 11 -0.35 -2.651093539116048 19.451451851527235 9.520705768342197 0 0 0
384 21 11 -0.35 -10.344293010972068 17.809635832066558 7.2287004404152295 0 0 0
383 21 11 -0.35 -10.13630825653727 18.947289861824643 9.239890548410445 0 0 0
382 21 10 0.7 -10.240300633754668 18.378462846945602 8.234295494412837 0 0 0
385 22 10 0.7 -5.138579629932571 14.897656597360939 12.148188440126392 0 0 0
386 22 11 -0.35 -5.6932697783509445 15.587907321210478 11.39887356807811 0 0 0
387 22 11 -0.35 -4.583889481514194 14.207405873511407 12.897503312174672 0 0 0
388 23 10 0.7 3.344660162464602 11.584600133740633 12.24718876619348 0 0 0
389 23 11 -0.35 3.70298528429431 12.68476693061329 12.329869635351685 0 0 0
390 23 11 -0.35 2.9863350406348834 10.484433336867976 12.164507897035271 0 0 0
391 24 10 0.7 2.0901491749677445 4.69602710694987 8.127334363058498 0 0 0
392 24 11 -0.35 1.1775395906339705 4.760823199732651 8.840457923840324 0 0 0
393 24 11 -0.35 3.0027587593015186 4.631231014167089 7.414210802276672 0 0 0
394 25 10 0.7 4.930540508456175 15.690014870694567 11.25075306924153 0 0 0
395 25 11 -0.35 4.262866586216142 16.47563463570759 10.719139376433143 0 0 0
396 25 11 -0.35 5.598214430696205 14.904395105681548 11.782366762049916 0 0 0
397 26 10 0.7 -2.1751439498238216 11.095669274292003 4.89604141577563 0 0 0
398 26 11 -0.35 -2.8880406851208615 10.348978602829575 5.425032234177887 0 0 0
399 26 11 -0.35 -1.4622472145267835 11.84235994575443 4.367050597373374 0 0 0
400 27 10 0.7 10.179862662717234 11.596106719706949 1.9237079398292187 0 0 1
401 27 11 -0.35 10.12676120845721 10.775214684375074 1.1058347822527557 0 0 1
402 27 11 -0.35 10.23296411697726 12.416998755038824 2.7415810974056813 0 0 1
408 29 11 -0.35 -7.683153154102176 21.75445359942173 7.460434355345846 0 0 0
407 29 11 -0.35 -9.066527875362823 21.009922588364454 5.753288212172791 0 0 0
406 29 10 0.7 -8.374840514732501 21.38218809389309 6.606861283759319 0 0 0
409 30 10 0.7 -15.752068050781315 19.15082813268851 1.4700317939001104 0 0 0
410 30 11 -0.35 -15.343537258014052 20.154908612744364 1.8829784986113896 0 0 0
411 30 11 -0.35 -16.160598843548573 18.146747652632655 1.0570850891888315 0 0 0
412 31 10 0.7 10.944410361414324 2.8535214365313197 8.565003614610955 0 0 0
413 31 11 -0.35 10.112412246664586 2.5840846282511785 9.3270947793655 0 0 0
414 31 11 -0.35 11.776408476164061 3.122958244811461 7.80291244985641 0 0 0
420 33 11 -0.35 -9.244021163765563 9.27565360272756 10.078519623670658 0 0 0
419 33 11 -0.35 -7.765120585362162 7.498694854873927 9.884430243166094 0 0 0
418 33 10 0.7 -8.504570874563862 8.387174228800744 9.981474933418376 0 0 0
421 34 10 0.7 4.4435881042164995 13.89009901836217 5.519322015296317 0 0 -1
422 34 11 -0.35 3.6797206010000325 13.044053121165556 5.7345260518906755 0 0 -1
423 34 11 -0.35 5.20745560743297 14.736144915558784 5.304117978701958 0 0 -1
429 36 11 -0.35 -11.071855948490448 12.973339920673174 4.497884773008353 0 0 0
428 36 11 -0.35 -10.959703441003494 11.603771028733629 6.367136726410044 0 0 0
427 36 10 0.7 -11.015779694746971 12.288555474703404 5.4325107497091984 0 0 0
430 37 10 0.7 -2.7068785192653513 19.53929794927606 3.8065278766423645 0 0 0
431 37 11 -0.35 -2.600578700898251 20.158256182821745 4.781818117412273 0 0 0
432 37 11 -0.35 -2.813178337632457 18.92033971573038 2.8312376358724562 0 0 0
444 41 11 -0.35 -16.28214116852775 18.55929255077926 7.972913402312228 0 0 -1
443 41 11 -0.35 -16.513094157169622 20.672157015359396 8.902894300692088 0 0 -1
442 41 10 0.7 -16.397617662848685 19.61572478306933 8.437903851502158 0 0 -1
436 39 10 0.7 -4.691366218597644 1.2282495262230717 0.036399780751040965 0 0 1
437 39 11 -0.35 -5.518454087776258 0.6131770574984184 13.491223574147979 0 0 0
438 39 11 -0.35 -3.864278349419032 1.843321994947725 0.5685759873541044 0 0 1
439 40 10 0.7 10.428226616767372 3.251351206131591 2.0150060621698485 0 0 0
440 40 11 -0.35 10.863375707511164 3.6575925674116814 1.0194091431256882 0 0 0
441 40 11 -0.35 9.993077526023566 2.8451098448515 3.0106029812140087 0 0 0
445 42 10 0.7 -11.733303293693691 17.940861337492606 13.266384312526762 0 0 -1
446 42 11 -0.35 -10.601948762503493 17.686230149469242 13.29466651260351 0 0 -1
447 42 11 -0.35 -12.86465782488389 18.195492525515967 13.238102112450017 0 0 -1
448 43 10 0.7 -1.8524228802778095 18.356285690629484 12.590079027716314 0 0 0
449 43 11 -0.35 -1.698795194043064 17.222006858724292 12.401903403593382 0 0 0
450 43 11 -0.35 -2.0060505665125516 19.490564522534676 12.778254651839246 0 0 0
451 44 10 0.7 3.0869574950107053 14.212672562436852 8.588528343442619 0 0 0
452 44 11 -0.35 3.4171675918830706 15.073874280498334 7.885042101408242 0 0 0
453 44 11 -0.35 2.75674739813834 13.351470844375369 9.292014585476995 0 0 0
454 45 10 0.7 2.75244743078376 10.340882171833176 5.7644103498120725 0 0 1
455 45 11 -0.35 2.8628112461724315 10.17772826998596 4.621256540141272 0 0 1
456 45 11 -0.35 2.642083615395088 10.50403607368039 6.907564159482873 0 0 1
457 46 10 0.7 8.303266740505283 7.456258329705816 1.2815995900272363 0 0 1
458 46 11 -0.35 7.418420412830463 7.891918555014563 1.8922116964289994 0 0 1
459 46 11 -0.35 9.188113068180087 7.020598104397068 0.6709874836254731 0 0 1
466 49 10 0.7 2.575582919513841 19.014019081824138 12.106124106937967 0 0 0
467 49 11 -0.35 3.140033163303811 19.65591792570218 11.321929107901747 0 0 0
468 49 11 -0.35 2.011132675723867 18.372120237946096 12.890319105974188 0 0 0
469 50 10 0.7 -8.885927278833623 8.558715108412752 5.723361084128246 1 0 0
470 50 11 -0.35 -8.783993444088848 7.585558287921546 6.346398238771356 1 0 0
471 50 11 -0.35 -8.987861113578399 9.531871928903957 5.100323929485136 1 0 0
472 51 10 0.7 14.809280347762076 2.713503583716218 2.2584588820851725 0 0 0
473 51 11 -0.35 13.749034314951214 3.153930531149186 2.4242975201757995 0 0 0
474 51 11 -0.35 15.869526380572943 2.2730766362832497 2.0926202439945456 0 0 0
475 52 10 0.7 9.628285652794649 5.4014396351391625 4.805932214522775 0 0 0
476 52 11 -0.35 10.080401917900232 5.196784684384723 5.854410747425916 0 0 0
477 52 11 -0.35 9.176169387689061 5.606094585893602 3.757453681619633 0 0 0
483 54 11 -0.35 -1.0428646452593773 3.4283469520216023 1.737847530208163 0 0 1
482 54 11 -0.35 -2.22888802613124 5.118840515449863 0.6805017721740528 0 0 1
481 54 10 0.7 -1.6358763356953094 4.273593733735733 1.209174651191108 0 0 1
484 55 10 0.7 2.15706337737148 19.183584038999726 4.7584199010807025 0 0 1
485 55 11 -0.35 1.234209707765344 18.486754789342807 4.84990815889003 0 0 1
486 55 11 -0.35 3.079917046977628 19.880413288656644 4.666931643271375 0 0 1
495 58 11 -0.35 -2.1329855383624876 5.300423256096976 7.693603437196415 0 0 0
494 58 11 -0.35 -0.5113263778557746 4.382282856072853 6.311706272792328 0 0 0
493 58 10 0.7 -1.3221559581091311 4.841353056084914 7.002654854994372 0 0 0
490 57 10 0.7 15.19813198141117 3.0213773807054527 9.887925877154817 0 0 -1
491 57 11 -0.35 14.563439396880966 3.681042321786552 10.600391657842538 0 0 -1
492 57 11 -0.35 15.83282456594139 2.361712439624353 9.175460096467097 0 0 -1
496 59 10 0.7 -8.86015118755913 5.927405875375394 12.233109207636174 1 0 0
497 59 11 -0.35 -9.124835757079238 5.093082370407241 11.471895461231375 1 0 0
498 59 11 -0.35 -8.595466618039021 6.761729380343546 12.994322954040973 1 0 0
519 66 11 -0.35 -12.130550393954536 11.584735235496678 9.376544752354746 1 0 -1
518 66 11 -0.35 -9.901764365915053 12.155480710444202 9.077943941834882 1 0 -1
517 66 10 0.7 -11.016157379934796 11.870107972970441 9.227244347094814 1 0 -1
502 61 10 0.7 -17.695403485090164 21.850045591166577 3.3402543058301672 0 0 0
503 61 11 -0.35 -17.060175133571423 21.902165271157422 4.309464541219941 0 0 0
504 61 11 -0.35 -18.330631836608912 21.79792591117573 2.3710440704403934 0 0 0
505 62 10 0.7 4.756018262107239 15.383157575696009 1.3382885884281916 0 0 1
506 62 11 -0.35 4.438249936203813 15.640032038655358 0.25263726257265523 0 0 1
507 62 11 -0.35 5.073786588010667 15.126283112736655 2.423939914283728 0 0 1
534 71 11 -0.35 -2.571185852641788 0.9531183273301731 9.946772289790953 0 0 0
533 71 11 -0.35 -2.754405236416783 0.48208471144241255 12.211050980701742 0 0 0
532 71 10 0.7 -2.662795544529284 0.7176015193862928 11.07891163524635 0 0 0
511 64 10 0.7 -11.673127967366831 18.826738246521863 2.721341936213135 0 0 1
512 64 11 -0.35 -12.634902831442593 19.28242836936275 3.1827914164136772 0 0 1
513 64 11 -0.35 -10.711353103291067 18.371048123680975 2.2598924560125933 0 0 1
514 65 10 0.7 12.487425931796501 4.352059765551626 12.786835482241983 0 0 0
515 65 11 -0.35 11.833670550169465 3.70570361429547 12.079426387921785 0 0 0
516 65 11 -0.35 13.141181313423537 4.998415916807782 13.494244576562181 0 0 0
520 67 10 0.7 -0.020830238280326263 11.258777724310066 8.627808688633257 0 0 0
521 67 11 -0.35 0.17441963869246457 11.739731975046944 7.590427131904847 0 0 0
522 67 11 -0.35 -0.21608011525311532 10.777823473573187 9.665190245361668 0 0 0
523 68 10 0.7 13.742868651489886 9.8344757654884 3.7893434866899365 0 0 0
524 68 11 -0.35 -11.532336789459066 9.071044082023175 3.6908312135313204 1 0 0
525 68 11 -0.35 12.87507409243884 10.597907448953624 3.8878557598485513 0 0 0
526 69 10 0.7 2.724317294191544 3.6905193746960663 1.676418459462435 0 1 1
527 69 11 -0.35 3.494127749126668 2.8786835745925403 1.3699637366356854 0 1 1
528 69 11 -0.35 1.954506839256422 4.502355174799592 1.9828731822891845 0 1 1
540 73 11 -0.35 -7.861863965650612 22.39560959162473 1.0050083316387295 0 0 1
539 73 11 -0.35 -9.350596956756615 21.858245038321737 2.7012728800055803 0 0 1
538 73 10 0.7 -8.606230461203616 22.126927314973234 1.853140605822155 0 0 1
541 74 10 0.7 4.0681587947122475 1.545182592992751 4.977314026431222 0 0 0
542 74 11 -0.35 4.97055106721833 1.1701740622789436 5.602339456644396 0 0 0
543 74 11 -0.35 3.165766522206167 1.9201911237065588 4.35228859621805 0 0 0
544 75 10 0.7 3.2954353101232767 3.016072083047681 12.329766436097954 0 0 0
545 75 11 -0.35 3.3660414170904973 2.0707204207054026 11.66124193230947 0 0 0
546 75 11 -0.35 3.2248292031560526 3.9614237453899594 12.99829093988644 0 0 0
550 77 10 0.7 -2.3064981206661868 3.5751391421291308 11.55839448236068 0 0 0
551 77 11 -0.35 -2.7934942079214045 3.8364396139402706 10.538513668525363 0 0 0
552 77 11 -0.35 -1.819502033410969 3.3138386703179905 12.578275296195992 0 0 0
553 78 10 0.7 11.915765991301427 6.0520739209790815 8.747463595363286 0 0 0
554 78 11 -0.35 10.785515224323664 6.01812109919528 9.006269332624086 0 0 0
555 78 11 -0.35 13.046016758279173 6.086026742762883 8.488657858102485 0 0 0

Velocities

1 0 0 0
2 0 0 0
3 0 0 0
4 0 0 0
5 0 0 0
6 0 0 0
7 0 0 0
8 0 0 0
9 0 0 0
10 0 0 0
11 0 0 0
12 0 0 0
13 0 0 0
14 0 0 0
15 0 0 0
16 0 0 0
17 0 0 0
18 0 0 0
19 0 0 0
20 0 0 0
21 0 0 0
22 0 0 0
23 0 0 0
24 0 0 0
25 0 0 0
26 0 0 0
27 0 0 0
28 0 0 0
29 0 0 0
30 0 0 0
31 0 0 0
32 0 0 0
33 0 0 0
34 0 0 0
35 0 0 0
36 0 0 0
37 0 0 0
38 0 0 0
39 0 0 0
40 0 0 0
41 0 0 0
42 0 0 0
43 0 0 0
44 0 0 0
45 0 0 0
46 0 0 0
47 0 0 0
48 0 0 0
49 0 0 0
50 0 0 0
51 0 0 0
52 0 0 0
53 0 0 0
54 0 0 0
55 0 0 0
56 0 0 0
57 0 0 0
58 0 0 0
59 0 0 0
60 0 0 0
61 0 0 0
62 0 0 0
63 0 0 0
64 0 0 0
65 0 0 0
66 0 0 0
67 0 0 0
68 0 0 0
69 0 0 0
70 0 0 0
71 0 0 0
72 0 0 0
73 0 0 0
74 0 0 0
75 0 0 0
76 0 0 0
77 0 0 0
78 0 0 0
79 0 0 0
80 0 0 0
81 0 0 0
82 0 0 0
83 0 0 0
84 0 0 0
85 0 0 0
86 0 0 0
87 0 0 0
88 0 0 0
89 0 0 0
90 0 0 0
91 0 0 0
92 0 0 0
93 0 0 0
94 0 0 0
95 0 0 0
96 0 0 0
97 0 0 0
98 0 0 0
99 0 0 0
100 0 0 0
101 0 0 0
102 0 0 0
103 0 0 0
104 0 0 0
105 0 0 0
106 0 0 0
107 0 0 0
108 0 0 0
109 0 0 0
110 0 0 0
111 0 0 0
112 0 0 0
113 0 0 0
114 0 0 0
115 0 0 0
116 0 0 0
117 0 0 0
118 0 0 0
119 0 0 0
120 0 0 0
121 0 0 0
122 0 0 0
123 0 0 0
124 0 0 0
125 0 0 0
126 0 0 0
127 0 0 0
128 0 0 0
129 0 0 0
130 0 0 0
131 0 0 0
132 0 0 0
133 0 0 0
134 0 0 0
135 0 0 0
136 0 0 0
137 0 0 0
138 0 0 0
139 0 0 0
140 0 0 0
141 0 0 0
142 0 0 0
143 0 0 0
144 0 0 0
145 0 0 0
146 0 0 0
147 0 0 0
148 0 0 0
149 0 0 0
150 0 0 0
151 0 0 0
152 0 0 0
153 0 0 0
154 0 0 0
155 0 0 0
156 0 0 0
157 0 0 0
158 0 0 0
159 0 0 0
160 0 0 0
161 0 0 0
162 0 0 0
163 0 0 0
164 0 0 0
165 0 0 0
166 0 0 0
167 0 0 0
168 0 0 0
169 0 0 0
170 0 0 0
171 0 0 0
172 0 0 0
173 0 0 0
174 0 0 0
175 0 0 0
176 0 0 0
177 0 0 0
178 0 0 0
179 0 0 0
180 0 0 0
181 0 0 0
182 0 0 0
183 0 0 0
184 0 0 0
185 0 0 0
186 0 0 0
187 0 0 0
188 0 0 0
189 0 0 0
190 0 0 0
191 0 0 0
192 0 0 0
193 0 0 0
194 0 0 0
195 0 0 0
196 0 0 0
197 0 0 0
198 0 0 0
199 0 0 0
200 0 0 0
201 0 0 0
202 0 0 0
203 0 0 0
204 0 0 0
205 0 0 0
206 0 0 0
207 0 0 0
208 0 0 0
209 0 0 0
210 0 0 0
211 0 0 0
212 0 0 0
213 0 0 0
214 0 0 0
215 0 0 0
216 0 0 0
217 0 0 0
218 0 0 0
219 0 0 0
220 0 0 0
221 0 0 0
222 0 0 0
223 0 0 0
224 0 0 0
225 0 0 0
226 0 0 0
227 0 0 0
228 0 0 0
229 0 0 0
230 0 0 0
231 0 0 0
232 0 0 0
233 0 0 0
234 0 0 0
235 0 0 0
236 0 0 0
237 0 0 0
238 0 0 0
239 0 0 0
240 0 0 0
241 0 0 0
242 0 0 0
243 0 0 0
244 0 0 0
245 0 0 0
246 0 0 0
247 0 0 0
248 0 0 0
249 0 0 0
250 0 0 0
251 0 0 0
252 0 0 0
253 0 0 0
254 0 0 0
255 0 0 0
256 0 0 0
257 0 0 0
258 0 0 0
259 0 0 0
260 0 0 0
261 0 0 0
262 0 0 0
263 0 0 0
264 0 0 0
265 0 0 0
266 0 0 0
267 0 0 0
268 0 0 0
269 0 0 0
270 0 0 0
271 0 0 0
272 0 0 0
273 0 0 0
274 0 0 0
275 0 0 0
276 0 0 0
277 0 0 0
278 0 0 0
279 0 0 0
280 0 0 0
281 0 0 0
282 0 0 0
283 0 0 0
284 0 0 0
285 0 0 0
286 0 0 0
287 0 0 0
288 0 0 0
289 0 0 0
290 0 0 0
291 0 0 0
292 0 0 0
293 0 0 0
294 0 0 0
295 0 0 0
296 0 0 0
297 0 0 0
298 0 0 0
299 0 0 0
300 0 0 0
301 0 0 0
302 0 0 0
303 0 0 0
304 0 0 0
305 0 0 0
306 0 0 0
307 0 0 0
308 0 0 0
309 0 0 0
310 0 0 0
311 0 0 0
312 0 0 0
313 0 0 0
314 0 0 0
315 0 0 0
316 0 0 0
317 0 0 0
318 0 0 0
319 0 0 0
320 0 0 0
321 0 0 0
322 0 0 0
323 0 0 0
324 0 0 0
348 0.0004134481405179396 0.0005376855910486358 -0.0021716318940301575
347 0.004505567352575171 -0.004759478474766473 -0.0035215555007228278
346 0.002459507746546555 -0.0021108964418589185 -0.0028465936973764926
337 0.0015635714151998577 0.00021140675558129477 0.0010252249856751285
338 0.0034401847845276982 0.004943356507027984 0.001556144424702715
339 -0.0003130419541279828 -0.004520542995865395 0.000494305546647542
349 -0.0015493406067782652 0.0005641523520222699 0.0029721887216952623
350 -0.0019378040287154363 0.0014065887695701587 0.0018360398929180475
351 -0.001160877184841094 -0.00027828406552561896 0.004108337550472477
360 -0.0024879667297098514 0.001953971298548076 -0.0022801882629586647
359 -0.0032464487270454 -0.0021059671821210047 -0.0022088970034111195
358 -0.0028672077283776257 -7.599794178646426e-05 -0.002244542633184892
549 -0.0017771520645033598 0.003887472376632227 0.0030722234584613954
548 0.0004003779293505137 0.0016661674937727025 0.0033981412397199153
547 -0.000688387067576423 0.0027768199352024648 0.0032351823490906553
361 -0.0020999487791623444 -0.003174874025270614 0.0027928719882553596
362 -0.0017628392068807968 -0.0035591197704870426 0.0015713343540512568
363 -0.002437058351443892 -0.0027906282800541854 0.0040144096224594625
364 -0.0020386324457564216 0.0007587353939317209 -0.0011820611014453461
365 -0.0031153865337466696 0.0004014406306214067 -0.002445570618290503
366 -0.0009618783577661739 0.001116030157242035 8.144841539981071e-05
367 5.8230423836450125e-05 0.004057882421943103 0.001054576181349771
368 -0.0001836396208943807 0.003115087630214574 0.0013045747349878733
369 0.000300100468567281 0.005000677213671633 0.0008045776277116687
370 -0.00026679740382828596 -0.006290121687169282 -0.0010797608558723562
371 -0.0008308764005821699 -0.005134044631585747 -0.0005806095205551118
372 0.000297281592925598 -0.007446198742752816 -0.0015789121911896006
373 -0.0008621288805375083 -0.003913447637860988 0.0006783641483948405
374 -0.003814005478073772 -0.00347034795650846 0.0005686040922120032
375 0.002089747716998755 -0.004356547319213515 0.0007881242045776777
376 -0.0002741132446355613 -0.0026325921943284843 -6.988676105122219e-05
377 0.0025199386758976523 -0.0006821803217749757 -0.0011969387872867243
378 -0.003068165165168775 -0.004583004066881993 0.00105716526518428
384 0.0038540943795376753 -0.003681250707865491 -0.0006092855044549346
383 -0.0014193843323267495 0.0023337532183522708 -0.003466394963140558
382 0.001217355023605463 -0.0006737487447566101 -0.0020378402337977463
385 -9.06185090610577e-05 0.0022857290214931478 0.0015560627279652681
386 -0.004222373275763077 0.0009082630127037357 0.0033457599636005997
387 0.004041136257640961 0.0036631950302825596 -0.00023363450767006368
388 -0.0001836467714033293 -0.0016630507140989704 -0.00018631217690292596
389 0.0026093849612775955 -0.0025444348978369367 -0.000562987240518122
390 -0.002976678504084254 -0.0007816665303610039 0.00019036288671226998
391 -0.00048091950438165505 0.0017253586055525842 -0.00037986842056464106
392 -0.0016141189923878849 0.004132519595099248 -0.0020487844485718556
393 0.0006522799836245747 -0.0006818023839940794 0.0012890476074425737
394 0.0016666485974705177 -6.632370975792067e-05 -0.00040025676982730166
395 8.31533477249095e-05 -0.00035577981827008024 0.0011607565289673133
396 0.003250143847216126 0.00022313239875423893 -0.0019612700686219165
397 -0.00023662845765070752 0.005506033520594454 0.0006107095690262034
398 -0.000507635986803075 0.008483776032886876 0.004448681992260884
399 3.437907150166e-05 0.0025282910083020333 -0.003227262854208477
400 0.0004997869652146737 -0.004890362898723293 0.0010016117886572373
401 0.00013027670913504704 -0.003036376790393739 -0.0008352267040419149
402 0.0008692972212943004 -0.006744349007052848 0.0028384502813563897
408 -0.003829514952024286 -0.0055221922089099635 0.00496405025512181
407 -0.0005009985220420195 0.0010488978791356246 -0.0005990152583481272
406 -0.0021652567370331528 -0.0022366471648871695 0.0021825174983868415
409 0.003424835704067571 -0.004154785013464119 -0.0003941628408944358
410 0.004978678289086177 -0.005182700214473817 0.0005679880634726192
411 0.0018709931190489647 -0.003126869812454421 -0.0013563137452614906
412 0.0028457497607191798 0.0003593452344082079 0.004106832603037413
413 -0.0006241912314108259 0.002010071934134117 0.0009022057245528319
414 0.0063156907528491854 -0.0012913814653177011 0.0073114594815219935
420 0.004059523940694644 0.004325867234260705 0.005291313620137882
419 -0.001064630225481207 0.0008100818468474897 -0.0015648521164231795
418 0.0014974468576067186 0.0025679745405540974 0.0018632307518573511
421 0.0014203130387490472 -5.065959875423127e-05 -0.0001536793144150471
422 -0.0005075112236267018 0.0020433056283540385 0.0012356458490799342
423 0.0033481373011247963 -0.002144624825862501 -0.0015430044779100283
429 0.009193661163560594 -0.002395344979896208 -0.0027516991591989624
428 -0.0022033303315730623 0.005941804200099838 0.004040590834273211
427 0.003495165415993766 0.0017732296101018153 0.0006444458375371244
430 -0.0020597980785554233 -0.0005191275436266275 0.0021760873272209788
431 0.0020306449605749857 -0.0020500164635168412 0.0027018210299437663
432 -0.006150241117685832 0.0010117613762635862 0.0016503536244981915
444 -0.005494233747359766 0.00047643255466250944 0.0011446250969606715
443 -0.002328841326659766 0.002460705860771752 -0.0025774338428932605
442 -0.003911537537009766 0.001468569207717131 -0.0007164043729662944
436 0.000946310803914806 0.004412625825170429 0.0019862671378108425
437 -0.0021913047223927795 0.011586728934197058 -0.0014289730545309067
438 0.004083926330222392 -0.002761477283856198 0.005401507330152592
439 -0.0036718444300790154 -0.0021451972789177363 0.005219976318010954
440 -0.0051588384185699485 -0.005748905285085565 0.0030996008048548426
441 -0.0021848504415880824 0.0014585107272500918 0.007340351831167065
445 -0.001051051364185349 0.0012919083509809104 -0.0020203518135559384
446 -0.0026983422158198466 -0.005750607567043808 0.00046975765860954094
447 0.0005962394874491487 0.008334424269005629 -0.004510461285721417
448 -0.00140230991596215 -0.002518257143294436 -0.004685999546700559
449 -0.002581247666526173 -0.0030742855036390002 -0.0022968818151172794
450 -0.00022337216539812695 -0.001962228782949872 -0.0070751172782838375
451 -0.0029665382296643695 -0.0033292006171033155 -0.003156020259803989
452 -0.0035529708577350105 -0.005268860819207548 -0.005805801537745287
453 -0.0023801056015937284 -0.0013895404149990827 -0.0005062389818626905
454 -0.000719833276858131 -0.004135993945901027 -0.0008631439088775411
455 -0.0009527099386730435 -0.005110491480324807 -0.0007465437479532258
456 -0.00048695661504321837 -0.003161496411477247 -0.0009797440698018562
457 -0.0030505088404019567 0.0014195065607616997 -0.006177796521221715
458 -0.0025095379320127036 0.003740203600981215 -0.0070496417862711495
459 -0.00359147974879121 -0.0009011904794578155 -0.005305951256172281
466 -0.001419977315052948 -0.0017658539048653853 0.0005342166316609537
467 -0.00041075813062810555 0.00042275472664974646 0.0030521099711796717
468 -0.0024291964994777905 -0.003954462536380517 -0.0019836767078577643
469 0.0009814166410416936 -0.0022168618774807986 -0.002399566262670995
470 -0.003060559430130441 -0.002773402535091009 -0.0026075590203855302
471 0.005023392712213828 -0.001660321219870588 -0.0021915735049564595
472 -0.0016543865442178393 -0.004451103459302393 -0.002850863450011175
473 -0.003196468864184272 -0.007757822808639433 -0.003927924592231383
474 -0.00011230422425140643 -0.001144384109965352 -0.0017738023077909664
475 6.003327298436207e-06 -0.0023452128762619295 0.0015434527765672468
476 0.0008068806453735148 0.0016472070547588896 0.001977394748901604
477 -0.0007948739907766425 -0.006337632807282749 0.0011095108042328897
483 -0.0018345305857537695 0.0019633865261884796 -0.0026003340225464015
482 -0.0019701595752131115 0.003050838271474431 -0.0007095718821803563
481 -0.0019023450804834404 0.0025071123988314554 -0.0016549529523633788
484 -0.0018963360527387652 -0.0015181146935932463 -0.0002167613104464215
485 -0.0031043831063875932 -0.00037811247167404824 -0.003719547037084889
486 -0.0006882889990899371 -0.0026581169155124444 0.0032860244161920463
495 -0.00210927584689996 0.002935875722342697 0.0003127216239584376
494 -0.0006815865550439678 0.0024548835232296893 0.0023076919152438583
493 -0.001395431200971964 0.002695379622786193 0.001310206769601148
490 -0.0008554133564068985 -0.0027746007689574827 0.0019285565917593346
491 0.0008307954817745866 -9.127287501277176e-05 0.000946231390369803
492 -0.002541622194588384 -0.005457928662902194 0.002910881793148866
496 0.0009363998852407858 -0.002040483266362701 -0.001088335648741761
497 -0.0036747161678674493 -0.0012212793905990549 -0.00038286990912541046
498 0.005547515938349021 -0.0028596871421263472 -0.0017938013883581115
519 0.0012186484491421932 -0.000790468464918939 -0.0017426913689629288
518 0.001581506343167712 0.0002707043510524088 0.002994041209754522
517 0.0014000773961549526 -0.0002598820569332651 0.0006256749203957968
502 0.0016759099953194722 -0.0038321848709554863 -0.001081230112535685
503 -0.0007355281925599583 -0.0004968266193026202 0.0003198860236335759
504 0.004087348183198902 -0.0071675431226083525 -0.0024823462487049463
505 0.00349248123870544 0.0002980239239235179 -0.001628473737851677
506 0.003981438992852841 0.0016152936004267128 -0.001459913492593128
507 0.003003523484558039 -0.001019245752579677 -0.001797033983110226
534 0.001187250054039026 -0.000572123278852945 -2.1657846169793535e-05
533 5.991127226092404e-07 -0.005419538692021418 -0.0011260771360907375
532 0.0005939245833808176 -0.0029958309854371816 -0.0005738674911302655
511 0.0005214514672867833 0.004835126474563188 0.004449899747092485
512 -0.00022705552378910897 -0.0003267903816054716 0.007987316922144418
513 0.0012699584583626756 0.009997043330731847 0.000912482572040553
514 -0.0027799911504899355 -0.00289184540366606 -0.00034181695233535597
515 0.0016634552075951489 -0.004007277457365975 -0.0034290837374063915
516 -0.00722343750857502 -0.0017764133499661443 0.0027454498327356795
520 -0.0011057841196166329 0.00015169125826609148 -0.001831342257806741
521 -0.002712476781346969 -0.0011866768542804637 -0.002754243162595571
522 0.0005009085421137035 0.0014900593708126466 -0.0009084413530179107
523 0.00018745734272688545 -0.0009083755330142299 -0.0015323660524244472
524 0.0012632153082065573 0.00030817528455223263 -0.0014838089491321445
525 -0.0008883006227527864 -0.002124926350580692 -0.00158092315571675
526 -0.0005163103538557593 0.003784644469405 0.003306551581748709
527 5.910963502319907e-05 0.005104851566959611 0.0012546104136452944
528 -0.0010917303427347177 0.002464437371850389 0.005358492749852124
540 -8.736630863307278e-06 -0.0003097367251542766 0.003597158301781895
539 0.0003134531692800621 -0.006155970245616361 0.0020278841682632356
538 0.0001523582692083774 -0.0032328534853853187 0.0028125212350225653
541 -0.0003840823148261466 0.0008967782442054787 0.006120249993990541
542 0.00015580702574564216 -0.0022425237208898684 0.003457227169831089
543 -0.0009239716553979354 0.004036080209300826 0.008783272818149994
544 -0.0009350236801965238 0.0025529535662163804 0.002156279806062044
545 -0.005803589905231556 0.002504225862131882 0.0017109921764890648
546 0.003933542544838508 0.0026016812703008787 0.0026015674356350232
550 -0.004634749993925488 -9.795175860525642e-05 0.0032341086427533352
551 -0.0035410228429964725 0.0020984853222382983 0.00327459298361019
552 -0.005728477144854504 -0.0022943888394488113 0.0031936243018964804
553 -0.0008419083299696658 0.0026759373692231084 -0.0011819748065510407
554 -0.0006710698449265506 0.005659057314476112 -4.453607846931825e-05
555 -0.001012746815012781 -0.0003071825760298957 -0.002319413534632763

Bonds

1 1 346 347
2 1 346 348
3 1 337 338
4 1 337 339
5 1 349 350
6 1 349 351
7 1 358 359
8 1 358 360
9 1 547 548
10 1 547 549
11 1 361 362
12 1 361 363
13 1 364 365
14 1 364 366
15 1 367 368
16 1 367 369
17 1 370 371
18 1 370 372
19 1 373 374
20 1 373 375
21 1 376 377
22 1 376 378
23 1 382 383
24 1 382 384
25 1 385 386
26 1 385 387
27 1 388 389
28 1 388 390
29 1 391 392
30 1 391 393
31 1 394 395
32 1 394 396
33 1 397 398
34 1 397 399
35 1 400 401
36 1 400 402
37 1 406 407
38 1 406 408
39 1 409 410
40 1 409 411
41 1 412 413
42 1 412 414
43 1 418 419
44 1 418 420
45 1 421 422
46 1 421 423
47 1 427 428
48 1 427 429
49 1 430 431
50 1 430 432
51 1 442 443
52 1 442 444
53 1 436 437
54 1 436 438
55 1 439 440
56 1 439 441
57 1 445 446
58 1 445 447
59 1 448 449
60 1 448 450
61 1 451 452
62 1 451 453
63 1 454 455
64 1 454 456
65 1 457 458
66 1 457 459
67 1 466 467
68 1 466 468
69 1 469 470
70 1 469 471
71 1 472 473
72 1 472 474
73 1 475 476
74 1 475 477
75 1 481 482
76 1 481 483
77 1 484 485
78 1 484 486
79 1 493 494
80 1 493 495
81 1 490 491
82 1 490 492
83 1 496 497
84 1 496 498
85 1 517 518
86 1 517 519
87 1 502 503
88 1 502 504
89 1 505 506
90 1 505 507
91 1 532 533
92 1 532 534
93 1 511 512
94 1 511 513
95 1 514 515
96 1 514 516
97 1 520 521
98 1 520 522
99 1 523 524
100 1 523 525
101 1 526 527
102 1 526 528
103 1 538 539
104 1 538 540
105 1 541 542
106 1 541 543
107 1 544 545
108 1 544 546
109 1 550 551
110 1 550 552
111 1 553 554
112 1 553 555

Angles

1 1 347 346 348
2 1 338 337 339
3 1 350 349 351
4 1 359 358 360
5 1 548 547 549
6 1 362 361 363
7 1 365 364 366
8 1 368 367 369
9 1 371 370 372
10 1 374 373 375
11 1 377 376 378
12 1 383 382 384
13 1 386 385 387
14 1 389 388 390
15 1 392 391 393
16 1 395 394 396
17 1 398 397 399
18 1 401 400 402
19 1 407 406 408
20 1 410 409 411
21 1 413 412 414
22 1 419 418 420
23 1 422 421 423
24 1 428 427 429
25 1 431 430 432
26 1 443 442 444
27 1 437 436 438
28 1 440 439 441
29 1 446 445 447
30 1 449 448 450
31 1 452 451 453
32 1 455 454 456
33 1 458 457 459
34 1 467 466 468
35 1 470 469 471
36 1 473 472 474
37 1 476 475 477
38 1 482 481 483
39 1 485 484 486
40 1 494 493 495
41 1 491 490 492
42 1 497 496 498
43 1 518 517 519
44 1 503 502 504
45 1 506 505 507
46 1 533 532 534
47 1 512 511 513
48 1 515 514 516
49 1 521 520 522
50 1 524 523 525
51 1 527 526 528
52 1 539 538 540
53 1 542 541 543
54 1 545 544 546
55 1 551 550 552
56 1 554 553 555
