# Supplementary material for: Solvent-derived defects suppress adsorption in MOF-74
Source: Nat Commun. 2023 Apr 25;14:2386. doi: 10.1038/s41467-023-38155-8 (PMC10130178; doi:10.1038/s41467-023-38155-8)
Supplement: Supplementary file 3 — Source Data [file 41467_2023_38155_MOESM3_ESM.zip › Source Data/in.nvt-d]

# variables available on command line

variable        mu index -15.77 #when the pressure in fix gcmc is used, this mu will be neglected 
variable        disp index 0.1
variable        temp index 298.0
variable        lbox index 10.0
variable        spacing index 5.0
variable        pres index 1.00

# -------------	Initialization
units		real
dimension 	3
atom_style	full
pair_style	hybrid lj/cut/coul/long 12.0 buck/coul/long 12.0

boundary	p p p
#neighbor        3.0 bin
#neigh_modify    every 1 delay 10 check yes
package gpu 1  neigh no

# ------------- Settings 
bond_style      harmonic 
angle_style     harmonic 
read_data       data.gcmc.d
pair_coeff 1*6	1*6	lj/cut/coul/long 0.10496	3.43
pair_coeff 1*6	7*9	lj/cut/coul/long 0.06794	3
pair_coeff 1*6	10*11	lj/cut/coul/long 0.10791	3.06
pair_coeff 1*6	 12*16	lj/cut/coul/long 0.07933	3.275
pair_coeff 1*6	17	lj/cut/coul/long 0.07421	3.115
			
pair_coeff 7*9	7*9	lj/cut/coul/long 0.04398	2.57
pair_coeff 7*9	10*11	lj/cut/coul/long 0.06985	2.63
pair_coeff 7*9	12*16	lj/cut/coul/long 0.05135	2.845
pair_coeff 7*9	17	lj/cut/coul/long 0.04804	2.685
pair_coeff 7*9	18	lj/cut/coul/long 0.08217	2.81
			
			
pair_coeff 10*11 10*11	lj/cut/coul/long 0.11094	2.69
pair_coeff 10*11 12*16	lj/cut/coul/long 0.08156	2.905
pair_coeff 10*11 17	lj/cut/coul/long 0.07629	2.745
		
			
pair_coeff 12*16 12*16	lj/cut/coul/long 0.05997	3.12
pair_coeff 12*16 17	lj/cut/coul/long 0.05609	2.96
			
			
pair_coeff 17	17	lj/cut/coul/long 0.05247	2.8
pair_coeff 17	18	lj/cut/coul/long 0.08975	2.925
			
pair_coeff 18	18	lj/cut/coul/long 0.15352	3.05

pair_coeff      10*11 18 buck/coul/long 87562.254 0.22 356.871 
pair_coeff      12 18 buck/coul/long 78546.516 0.26 404.735 
pair_coeff      13 18 buck/coul/long 57316.853 0.26 404.735 
pair_coeff      14 18 buck/coul/long 49982.738 0.27 404.735 
pair_coeff      15 18 buck/coul/long 78546.516 0.26 404.735 
pair_coeff      16 18 buck/coul/long 78546.516 0.26 404.735 
pair_coeff      1 18 buck/coul/long 42283.139 0.27 718.556 
pair_coeff      2 18 buck/coul/long 32083.152 0.30 718.556 
pair_coeff      3 18 buck/coul/long 91371.037 0.25 718.556 
pair_coeff      4 18 buck/coul/long 8049.510  0.35 718.556 
pair_coeff      5 18 buck/coul/long 42283.139 0.27 718.556 
pair_coeff      6 18 buck/coul/long 42283.139 0.27 718.556 


kspace_style    pppm 1.0e-4

#-------------- box 
molecule        co2mol  CO2.txt

#---------------MD settings 
reset_atom_ids
group           co2 type 17 18 
group           mof type 1 2 3 4 5 6 7 8 9 10 11 12 13 14 15 16 
neighbor        3.0 bin
neigh_modify    every 1 delay 0 check yes
fix             mysf  mof setforce 0 0 0 
#velocity        co2 create ${temp} 4234 rot yes mom yes dist gaussian 

#------------atom counts 
variable        carbon atom "type==17" 
variable        oxygen atom "type==18" 
group           carbon dynamic co2 var carbon
group           oxygen dynamic co2 var oxygen
variable        nC equal count(carbon)
variable        nO equal count(oxygen)

#--------------GCMC
compute         ctco2 co2 temp 
variable        tco2 equal c_ctco2
compute         ctmof mof temp 
variable        tmof equal c_ctmof 


compute_modify  thermo_temp dynamic/dof yes 
compute_modify  ctco2 dynamic/dof yes 
thermo_style    custom step temp press pe ke density atoms v_tco2 v_tmof v_nC v_nO
thermo          1000 

fix             myrigid co2 rigid/nvt/small molecule mol co2mol temp 298 298 100 
fix_modify      myrigid temp ctco2
fix_modify      myrigid dynamic/dof yes 
timestep        2 #fs 

variable        tfac equal  5.0/3.0 
fix_modify      myrigid  dynamic/dof yes  #myrigid dynamic/dof yes 
fix             mygcmc co2 gcmc 1000 10 0 0 64332 ${temp} ${mu} ${disp} mol &
                co2mol tfac_insert ${tfac} pressure ${pres} group co2 rigid myrigid &
                overlap_cutoff 1

#----------------OUTPUT

dump 		mydmp all custom 10 gcmc.lammpstrj id type x y z 
dump_modify     mydmp pbc yes 
fix 	        myat1 all ave/time 1 100000 100000 v_nC file noc.dat
run             3000000  

write_data	data.gcmc
