# Supplementary material for: Solvent-derived defects suppress adsorption in MOF-74
Source: Nat Commun. 2023 Apr 25;14:2386. doi: 10.1038/s41467-023-38155-8 (PMC10130178; doi:10.1038/s41467-023-38155-8)
Supplement: Supplementary file 3 — Source Data [file 41467_2023_38155_MOESM3_ESM.zip › Source Data/MgMOF74-d.cif]

data_MgMOF74-d
_audit_creation_date              2023-02-13
_audit_creation_method            'Materials Studio'
_symmetry_space_group_name_H-M    'P1'
_symmetry_Int_Tables_number       1
_symmetry_cell_setting            triclinic
loop_
_symmetry_equiv_pos_as_xyz
  x,y,z
_cell_length_a                    26.1522
_cell_length_b                    26.1522
_cell_length_c                    14.0438
_cell_angle_alpha                 90.0000
_cell_angle_beta                  90.0000
_cell_angle_gamma                 120.0000
loop_
_atom_site_label
_atom_site_type_symbol
_atom_site_fract_x
_atom_site_fract_y
_atom_site_fract_z
_atom_site_U_iso_or_equiv
_atom_site_adp_type
_atom_site_occupancy
Mg1    Mg    0.37970   0.35155   0.07028   0.00000  Uiso   1.00
O2     O     0.32803   0.29640   0.17908   0.00000  Uiso   1.00
O3     O     0.30033   0.22854   0.29493   0.00000  Uiso   1.00
O4     O     0.35302   0.27273   0.00441   0.00000  Uiso   1.00
C5     C     0.31770   0.24523   0.21006   0.00000  Uiso   1.00
C6     C     0.32683   0.20659   0.14284   0.00000  Uiso   1.00
C7     C     0.34287   0.22160   0.04500   0.00000  Uiso   1.00
C8     C     0.34865   0.18032   0.48883   0.00000  Uiso   1.00
H9     H     0.36041   0.19101   0.41428   0.00000  Uiso   1.00
Mg10   Mg    0.04651   0.68517   0.23555   0.00000  Uiso   1.00
O11    O     0.99126   0.62830   0.34471   0.00000  Uiso   1.00
O12    O     0.96868   0.56264   0.46270   0.00000  Uiso   1.00
O13    O     0.01888   0.60613   0.17161   0.00000  Uiso   1.00
C14    C     0.98387   0.57849   0.37682   0.00000  Uiso   1.00
C15    C     0.99351   0.54004   0.30989   0.00000  Uiso   1.00
C16    C     0.00917   0.55496   0.21191   0.00000  Uiso   1.00
C17    C     0.01485   0.51394   0.15523   0.00000  Uiso   1.00
H18    H     0.02672   0.52476   0.08075   0.00000  Uiso   1.00
Mg19   Mg    0.71309   0.01819   0.40224   0.00000  Uiso   1.00
O20    O     0.65970   0.96271   0.01118   0.00000  Uiso   1.00
O21    O     0.63449   0.89662   0.12853   0.00000  Uiso   1.00
O22    O     0.68723   0.94015   0.33858   0.00000  Uiso   1.00
C23    C     0.65092   0.91242   0.04308   0.00000  Uiso   1.00
C24    C     0.66051   0.87379   0.47772   0.00000  Uiso   1.00
C25    C     0.67672   0.88885   0.37974   0.00000  Uiso   1.00
C26    C     0.68215   0.84756   0.32349   0.00000  Uiso   1.00
H27    H     0.69431   0.85842   0.24908   0.00000  Uiso   1.00
Mg28   Mg    0.64753   0.02764   0.06871   0.00000  Uiso   1.00
O29    O     0.70329   0.03148   0.17823   0.00000  Uiso   1.00
O30    O     0.77114   0.07157   0.29429   0.00000  Uiso   1.00
O31    O     0.72745   0.08049   0.00150   0.00000  Uiso   1.00
C32    C     0.75451   0.07228   0.20927   0.00000  Uiso   1.00
C33    C     0.79320   0.12005   0.14177   0.00000  Uiso   1.00
C34    C     0.77852   0.12129   0.04358   0.00000  Uiso   1.00
C35    C     0.81987   0.16827   0.48804   0.00000  Uiso   1.00
H36    H     0.80927   0.16986   0.41363   0.00000  Uiso   1.00
Mg37   Mg    0.31402   0.36100   0.23534   0.00000  Uiso   1.00
O38    O     0.36891   0.36554   0.34570   0.00000  Uiso   1.00
O39    O     0.43726   0.40312   0.46092   0.00000  Uiso   1.00
O40    O     0.39328   0.41442   0.17082   0.00000  Uiso   1.00
C41    C     0.42067   0.40519   0.37647   0.00000  Uiso   1.00
C42    C     0.45959   0.45314   0.30967   0.00000  Uiso   1.00
C43    C     0.44463   0.45495   0.21191   0.00000  Uiso   1.00
C44    C     0.48619   0.50206   0.15630   0.00000  Uiso   1.00
H45    H     0.47569   0.50401   0.08196   0.00000  Uiso   1.00
Mg46   Mg    0.98050   0.69417   0.40224   0.00000  Uiso   1.00
O47    O     0.03710   0.69687   0.01111   0.00000  Uiso   1.00
O48    O     0.10325   0.73762   0.12853   0.00000  Uiso   1.00
O49    O     0.05967   0.74667   0.33766   0.00000  Uiso   1.00
C50    C     0.08742   0.73824   0.04308   0.00000  Uiso   1.00
C51    C     0.12609   0.78637   0.47630   0.00000  Uiso   1.00
C52    C     0.11109   0.78756   0.37839   0.00000  Uiso   1.00
C53    C     0.15243   0.83445   0.32221   0.00000  Uiso   1.00
H54    H     0.14170   0.83586   0.24787   0.00000  Uiso   1.00
Mg55   Mg    0.97132   0.61938   0.06886   0.00000  Uiso   1.00
O56    O     0.96841   0.67214   0.17851   0.00000  Uiso   1.00
O57    O     0.92833   0.69974   0.29501   0.00000  Uiso   1.00
O58    O     0.91936   0.64684   0.00484   0.00000  Uiso   1.00
C59    C     0.92764   0.68239   0.21006   0.00000  Uiso   1.00
C60    C     0.87976   0.67342   0.14327   0.00000  Uiso   1.00
C61    C     0.87874   0.65762   0.04543   0.00000  Uiso   1.00
C62    C     0.83129   0.65113   0.48911   0.00000  Uiso   1.00
H63    H     0.82983   0.63872   0.41477   0.00000  Uiso   1.00
Mg64   Mg    0.63828   0.95269   0.23555   0.00000  Uiso   1.00
O65    O     0.63417   0.00336   0.34599   0.00000  Uiso   1.00
O66    O     0.59414   0.03113   0.46205   0.00000  Uiso   1.00
O67    O     0.58541   0.97857   0.17118   0.00000  Uiso   1.00
C68    C     0.59354   0.01395   0.37711   0.00000  Uiso   1.00
C69    C     0.54610   0.00556   0.30982   0.00000  Uiso   1.00
C70    C     0.54493   0.98951   0.21191   0.00000  Uiso   1.00
C71    C     0.49865   0.98483   0.15544   0.00000  Uiso   1.00
H72    H     0.49714   0.97256   0.08103   0.00000  Uiso   1.00
Mg73   Mg    0.30483   0.28594   0.40217   0.00000  Uiso   1.00
O74    O     0.30327   0.34024   0.01118   0.00000  Uiso   1.00
O75    O     0.26228   0.36550   0.12846   0.00000  Uiso   1.00
O76    O     0.25300   0.31252   0.33830   0.00000  Uiso   1.00
C77    C     0.26183   0.34930   0.04294   0.00000  Uiso   1.00
C78    C     0.21156   0.33640   0.47736   0.00000  Uiso   1.00
C79    C     0.21152   0.32201   0.37889   0.00000  Uiso   1.00
C80    C     0.16541   0.31750   0.32199   0.00000  Uiso   1.00
H81    H     0.16451   0.30607   0.24730   0.00000  Uiso   1.00
Mg82   Mg    0.62031   0.64848   0.43108   0.00000  Uiso   1.00
O83    O     0.67193   0.70354   0.32149   0.00000  Uiso   1.00
O84    O     0.69959   0.77140   0.20557   0.00000  Uiso   1.00
O85    O     0.64692   0.72747   0.49808   0.00000  Uiso   1.00
C86    C     0.68224   0.75466   0.29052   0.00000  Uiso   1.00
C87    C     0.67316   0.79325   0.35809   0.00000  Uiso   1.00
C88    C     0.65718   0.77842   0.45614   0.00000  Uiso   1.00
C89    C     0.65132   0.81961   0.01097   0.00000  Uiso   1.00
H90    H     0.63957   0.80888   0.08545   0.00000  Uiso   1.00
Mg91   Mg    0.28690   0.98179   0.09777   0.00000  Uiso   1.00
O92    O     0.34033   0.03727   0.48883   0.00000  Uiso   1.00
O93    O     0.36550   0.10336   0.37141   0.00000  Uiso   1.00
O94    O     0.31277   0.05978   0.16149   0.00000  Uiso   1.00
C95    C     0.34911   0.08756   0.45686   0.00000  Uiso   1.00
C96    C     0.33941   0.12628   0.02257   0.00000  Uiso   1.00
C97    C     0.32321   0.11109   0.12055   0.00000  Uiso   1.00
C98    C     0.31778   0.15224   0.17723   0.00000  Uiso   1.00
H99    H     0.30555   0.14116   0.25150   0.00000  Uiso   1.00
Mg100  Mg    0.95348   0.31481   0.26446   0.00000  Uiso   1.00
O101   O     0.00872   0.37168   0.15530   0.00000  Uiso   1.00
O102   O     0.03136   0.43738   0.03731   0.00000  Uiso   1.00
O103   O     0.98110   0.39385   0.32847   0.00000  Uiso   1.00
C104   C     0.01611   0.42149   0.12319   0.00000  Uiso   1.00
C105   C     0.00647   0.45994   0.19019   0.00000  Uiso   1.00
C106   C     0.99082   0.44502   0.28817   0.00000  Uiso   1.00
C107   C     0.98516   0.48608   0.34478   0.00000  Uiso   1.00
H108   H     0.97330   0.47522   0.41926   0.00000  Uiso   1.00
Mg109  Mg    0.35249   0.97234   0.43122   0.00000  Uiso   1.00
O110   O     0.29665   0.96850   0.32142   0.00000  Uiso   1.00
O111   O     0.22887   0.92845   0.20529   0.00000  Uiso   1.00
O112   O     0.27264   0.91971   0.49616   0.00000  Uiso   1.00
C113   C     0.24547   0.92770   0.29023   0.00000  Uiso   1.00
C114   C     0.20663   0.87975   0.35731   0.00000  Uiso   1.00
C115   C     0.22148   0.87856   0.45529   0.00000  Uiso   1.00
C116   C     0.18033   0.83176   0.01118   0.00000  Uiso   1.00
H117   H     0.19114   0.83034   0.08559   0.00000  Uiso   1.00
Mg118  Mg    0.01955   0.30585   0.09777   0.00000  Uiso   1.00
O119   O     0.96289   0.30320   0.48890   0.00000  Uiso   1.00
O120   O     0.89680   0.26240   0.37134   0.00000  Uiso   1.00
O121   O     0.94021   0.25326   0.16221   0.00000  Uiso   1.00
C122   C     0.91265   0.26183   0.45679   0.00000  Uiso   1.00
C123   C     0.87399   0.21366   0.02336   0.00000  Uiso   1.00
C124   C     0.88888   0.21238   0.12126   0.00000  Uiso   1.00
C125   C     0.84741   0.16540   0.17709   0.00000  Uiso   1.00
H126   H     0.85794   0.16381   0.25150   0.00000  Uiso   1.00
Mg127  Mg    0.68598   0.63903   0.26474   0.00000  Uiso   1.00
O128   O     0.63110   0.63448   0.15480   0.00000  Uiso   1.00
O129   O     0.56275   0.59682   0.03966   0.00000  Uiso   1.00
O130   O     0.60670   0.58538   0.33196   0.00000  Uiso   1.00
C131   C     0.57932   0.59479   0.12418   0.00000  Uiso   1.00
C132   C     0.54054   0.54697   0.19154   0.00000  Uiso   1.00
C133   C     0.55552   0.54520   0.28959   0.00000  Uiso   1.00
C134   C     0.51391   0.49800   0.34492   0.00000  Uiso   1.00
H135   H     0.52439   0.49602   0.41919   0.00000  Uiso   1.00
Mg136  Mg    0.02869   0.38064   0.43115   0.00000  Uiso   1.00
O137   O     0.03158   0.32784   0.32149   0.00000  Uiso   1.00
O138   O     0.07168   0.30029   0.20500   0.00000  Uiso   1.00
O139   O     0.08055   0.35314   0.49517   0.00000  Uiso   1.00
C140   C     0.07236   0.31764   0.28995   0.00000  Uiso   1.00
C141   C     0.12018   0.32656   0.35681   0.00000  Uiso   1.00
C142   C     0.12103   0.34210   0.45479   0.00000  Uiso   1.00
C143   C     0.16871   0.34890   0.01097   0.00000  Uiso   1.00
H144   H     0.17020   0.36135   0.08523   0.00000  Uiso   1.00
Mg145  Mg    0.69520   0.71404   0.09784   0.00000  Uiso   1.00
O146   O     0.69678   0.65978   0.48897   0.00000  Uiso   1.00
O147   O     0.73776   0.63452   0.37155   0.00000  Uiso   1.00
O148   O     0.74697   0.68751   0.16199   0.00000  Uiso   1.00
C149   C     0.73822   0.65073   0.45707   0.00000  Uiso   1.00
C150   C     0.78785   0.66274   0.02343   0.00000  Uiso   1.00
C151   C     0.78838   0.67779   0.12162   0.00000  Uiso   1.00
C152   C     0.83468   0.68261   0.17830   0.00000  Uiso   1.00
H153   H     0.83583   0.69431   0.25292   0.00000  Uiso   1.00
Mg154  Mg    0.36170   0.04729   0.26446   0.00000  Uiso   1.00
O155   O     0.36576   0.99658   0.15402   0.00000  Uiso   1.00
O156   O     0.40585   0.96885   0.03795   0.00000  Uiso   1.00
O157   O     0.41452   0.02146   0.32883   0.00000  Uiso   1.00
C158   C     0.40644   0.98603   0.12297   0.00000  Uiso   1.00
C159   C     0.45390   0.99459   0.19019   0.00000  Uiso   1.00
C160   C     0.45509   0.01069   0.28810   0.00000  Uiso   1.00
C161   C     0.50143   0.01541   0.34464   0.00000  Uiso   1.00
H162   H     0.50278   0.02751   0.41905   0.00000  Uiso   1.00
Mg163  Mg    0.37979   0.35159   0.56851   0.00000  Uiso   1.00
O164   O     0.33729   0.30077   0.68457   0.00000  Uiso   1.00
O165   O     0.30065   0.22902   0.79459   0.00000  Uiso   1.00
O166   O     0.35332   0.27256   0.50442   0.00000  Uiso   1.00
C167   C     0.32148   0.24712   0.71170   0.00000  Uiso   1.00
C168   C     0.32864   0.20752   0.64370   0.00000  Uiso   1.00
C169   C     0.34378   0.22183   0.54544   0.00000  Uiso   1.00
C170   C     0.34838   0.18054   0.98834   0.00000  Uiso   1.00
H171   H     0.36057   0.19162   0.91400   0.00000  Uiso   1.00
Mg172  Mg    0.04651   0.68517   0.73556   0.00000  Uiso   1.00
O173   O     0.99126   0.62830   0.84471   0.00000  Uiso   1.00
O174   O     0.96868   0.56264   0.96270   0.00000  Uiso   1.00
O175   O     0.01888   0.60613   0.67154   0.00000  Uiso   1.00
C176   C     0.98393   0.57854   0.87683   0.00000  Uiso   1.00
C177   C     0.99354   0.54008   0.80982   0.00000  Uiso   1.00
C178   C     0.00917   0.55496   0.71184   0.00000  Uiso   1.00
C179   C     0.01485   0.51394   0.65524   0.00000  Uiso   1.00
H180   H     0.02668   0.52476   0.58068   0.00000  Uiso   1.00
Mg181  Mg    0.71311   0.01824   0.90218   0.00000  Uiso   1.00
O182   O     0.66000   0.96241   0.51581   0.00000  Uiso   1.00
O183   O     0.63473   0.89459   0.63145   0.00000  Uiso   1.00
O184   O     0.68725   0.94020   0.83781   0.00000  Uiso   1.00
C185   C     0.65106   0.91172   0.54608   0.00000  Uiso   1.00
C186   C     0.66032   0.87379   0.97616   0.00000  Uiso   1.00
C187   C     0.67644   0.88867   0.87818   0.00000  Uiso   1.00
C188   C     0.68109   0.84703   0.82150   0.00000  Uiso   1.00
H189   H     0.69288   0.85785   0.74702   0.00000  Uiso   1.00
Mg190  Mg    0.64756   0.02768   0.57007   0.00000  Uiso   1.00
O191   O     0.70338   0.03157   0.67852   0.00000  Uiso   1.00
O192   O     0.77129   0.07157   0.79437   0.00000  Uiso   1.00
O193   O     0.72731   0.08036   0.50186   0.00000  Uiso   1.00
C194   C     0.75461   0.07232   0.70949   0.00000  Uiso   1.00
C195   C     0.79323   0.12005   0.64192   0.00000  Uiso   1.00
C196   C     0.77844   0.12120   0.54373   0.00000  Uiso   1.00
C197   C     0.81995   0.16836   0.98791   0.00000  Uiso   1.00
H198   H     0.80939   0.16995   0.91350   0.00000  Uiso   1.00
Mg199  Mg    0.31486   0.36298   0.73691   0.00000  Uiso   1.00
O200   O     0.37505   0.36559   0.84991   0.00000  Uiso   1.00
O201   O     0.44052   0.40307   0.97146   0.00000  Uiso   1.00
O202   O     0.35592   0.45902   0.74937   0.00000  Uiso   1.00
C203   C     0.42439   0.40369   0.88680   0.00000  Uiso   1.00
C204   C     0.39428   0.46568   0.68941   0.00000  Uiso   1.00
Mg205  Mg    0.98050   0.69417   0.90225   0.00000  Uiso   1.00
O206   O     0.03708   0.69682   0.51104   0.00000  Uiso   1.00
O207   O     0.10320   0.73767   0.62853   0.00000  Uiso   1.00
O208   O     0.05969   0.74663   0.83767   0.00000  Uiso   1.00
C209   C     0.08740   0.73820   0.54309   0.00000  Uiso   1.00
C210   C     0.12615   0.78641   0.97623   0.00000  Uiso   1.00
C211   C     0.11113   0.78756   0.87839   0.00000  Uiso   1.00
C212   C     0.15238   0.83436   0.82207   0.00000  Uiso   1.00
H213   H     0.14162   0.83577   0.74773   0.00000  Uiso   1.00
Mg214  Mg    0.97132   0.61938   0.56886   0.00000  Uiso   1.00
O215   O     0.96830   0.67223   0.67845   0.00000  Uiso   1.00
O216   O     0.92827   0.69978   0.79487   0.00000  Uiso   1.00
O217   O     0.91922   0.64680   0.50485   0.00000  Uiso   1.00
C218   C     0.92748   0.68243   0.70985   0.00000  Uiso   1.00
C219   C     0.87941   0.67325   0.64313   0.00000  Uiso   1.00
C220   C     0.87810   0.65687   0.54544   0.00000  Uiso   1.00
C221   C     0.83268   0.65320   0.98862   0.00000  Uiso   1.00
H222   H     0.83155   0.64154   0.91400   0.00000  Uiso   1.00
Mg223  Mg    0.63828   0.95269   0.73556   0.00000  Uiso   1.00
O224   O     0.63520   0.00587   0.84493   0.00000  Uiso   1.00
O225   O     0.59399   0.03122   0.96228   0.00000  Uiso   1.00
O226   O     0.58538   0.97843   0.67140   0.00000  Uiso   1.00
C227   C     0.59384   0.01492   0.87683   0.00000  Uiso   1.00
C228   C     0.54618   0.00587   0.80982   0.00000  Uiso   1.00
C229   C     0.54494   0.98947   0.71213   0.00000  Uiso   1.00
C230   C     0.49857   0.98444   0.65552   0.00000  Uiso   1.00
H231   H     0.49709   0.97207   0.58118   0.00000  Uiso   1.00
Mg232  Mg    0.30485   0.28598   0.90218   0.00000  Uiso   1.00
O233   O     0.29966   0.33433   0.51638   0.00000  Uiso   1.00
O234   O     0.25680   0.35905   0.63167   0.00000  Uiso   1.00
O235   O     0.25352   0.31256   0.83816   0.00000  Uiso   1.00
C236   C     0.25792   0.34378   0.54622   0.00000  Uiso   1.00
C237   C     0.21392   0.33989   0.97609   0.00000  Uiso   1.00
C238   C     0.21262   0.32329   0.87847   0.00000  Uiso   1.00
C239   C     0.16573   0.31746   0.82214   0.00000  Uiso   1.00
H240   H     0.16424   0.30501   0.74787   0.00000  Uiso   1.00
Mg241  Mg    0.62025   0.64843   0.93130   0.00000  Uiso   1.00
O242   O     0.66223   0.69890   0.81303   0.00000  Uiso   1.00
O243   O     0.69971   0.77149   0.70501   0.00000  Uiso   1.00
O244   O     0.64665   0.72738   0.99524   0.00000  Uiso   1.00
C245   C     0.67847   0.75294   0.78746   0.00000  Uiso   1.00
C246   C     0.67131   0.79237   0.85596   0.00000  Uiso   1.00
C247   C     0.65612   0.77807   0.95423   0.00000  Uiso   1.00
C248   C     0.65162   0.81961   0.51225   0.00000  Uiso   1.00
H249   H     0.63946   0.80875   0.58659   0.00000  Uiso   1.00
Mg250  Mg    0.28687   0.98174   0.59777   0.00000  Uiso   1.00
O251   O     0.33993   0.03762   0.98421   0.00000  Uiso   1.00
O252   O     0.36526   0.10548   0.86878   0.00000  Uiso   1.00
O253   O     0.31277   0.05978   0.66221   0.00000  Uiso   1.00
C254   C     0.34889   0.08835   0.95409   0.00000  Uiso   1.00
C255   C     0.33967   0.12619   0.52379   0.00000  Uiso   1.00
C256   C     0.32355   0.11131   0.62170   0.00000  Uiso   1.00
C257   C     0.31888   0.15290   0.67838   0.00000  Uiso   1.00
H258   H     0.30709   0.14217   0.75293   0.00000  Uiso   1.00
Mg259  Mg    0.95348   0.31481   0.76447   0.00000  Uiso   1.00
O260   O     0.00872   0.37168   0.65531   0.00000  Uiso   1.00
O261   O     0.03136   0.43738   0.53732   0.00000  Uiso   1.00
O262   O     0.98110   0.39385   0.82848   0.00000  Uiso   1.00
C263   C     0.01611   0.42149   0.62319   0.00000  Uiso   1.00
C264   C     0.00647   0.45994   0.69013   0.00000  Uiso   1.00
C265   C     0.99082   0.44502   0.78811   0.00000  Uiso   1.00
C266   C     0.98516   0.48608   0.84479   0.00000  Uiso   1.00
H267   H     0.97330   0.47522   0.91927   0.00000  Uiso   1.00
Mg268  Mg    0.35249   0.97234   0.92988   0.00000  Uiso   1.00
O269   O     0.29657   0.96841   0.82107   0.00000  Uiso   1.00
O270   O     0.22868   0.92845   0.70508   0.00000  Uiso   1.00
O271   O     0.27281   0.91989   0.99588   0.00000  Uiso   1.00
C272   C     0.24538   0.92766   0.78996   0.00000  Uiso   1.00
C273   C     0.20660   0.87971   0.85710   0.00000  Uiso   1.00
C274   C     0.22158   0.87869   0.95508   0.00000  Uiso   1.00
C275   C     0.18027   0.83162   0.51140   0.00000  Uiso   1.00
H276   H     0.19100   0.83008   0.58574   0.00000  Uiso   1.00
Mg277  Mg    0.01949   0.30580   0.59777   0.00000  Uiso   1.00
O278   O     0.96295   0.30324   0.98891   0.00000  Uiso   1.00
O279   O     0.89680   0.26240   0.87135   0.00000  Uiso   1.00
O280   O     0.94024   0.25331   0.66221   0.00000  Uiso   1.00
C281   C     0.91265   0.26183   0.95679   0.00000  Uiso   1.00
C282   C     0.87393   0.21361   0.52336   0.00000  Uiso   1.00
C283   C     0.88884   0.21238   0.62127   0.00000  Uiso   1.00
C284   C     0.84741   0.16540   0.67717   0.00000  Uiso   1.00
H285   H     0.85800   0.16385   0.75158   0.00000  Uiso   1.00
Mg286  Mg    0.68517   0.63708   0.76311   0.00000  Uiso   1.00
O287   O     0.62498   0.63417   0.65025   0.00000  Uiso   1.00
O288   O     0.55938   0.59682   0.52906   0.00000  Uiso   1.00
O289   O     0.64689   0.54088   0.75549   0.00000  Uiso   1.00
C290   C     0.57592   0.59563   0.61315   0.00000  Uiso   1.00
C291   C     0.60949   0.53430   0.81723   0.00000  Uiso   1.00
Mg292  Mg    0.02869   0.38064   0.93109   0.00000  Uiso   1.00
O293   O     0.03173   0.32784   0.82157   0.00000  Uiso   1.00
O294   O     0.07171   0.30020   0.70515   0.00000  Uiso   1.00
O295   O     0.08077   0.35318   0.99517   0.00000  Uiso   1.00
C296   C     0.07251   0.31755   0.79017   0.00000  Uiso   1.00
C297   C     0.12053   0.32664   0.85696   0.00000  Uiso   1.00
C298   C     0.12186   0.34307   0.95466   0.00000  Uiso   1.00
C299   C     0.16664   0.34590   0.51197   0.00000  Uiso   1.00
H300   H     0.16743   0.35711   0.58674   0.00000  Uiso   1.00
Mg301  Mg    0.69517   0.71400   0.59784   0.00000  Uiso   1.00
O302   O     0.70031   0.66601   0.98414   0.00000  Uiso   1.00
O303   O     0.74090   0.63806   0.87070   0.00000  Uiso   1.00
O304   O     0.74649   0.68746   0.66193   0.00000  Uiso   1.00
C305   C     0.74112   0.65501   0.95523   0.00000  Uiso   1.00
C306   C     0.78609   0.66013   0.52400   0.00000  Uiso   1.00
C307   C     0.78737   0.67669   0.62163   0.00000  Uiso   1.00
C308   C     0.83419   0.68239   0.67802   0.00000  Uiso   1.00
H309   H     0.83575   0.69484   0.75222   0.00000  Uiso   1.00
Mg310  Mg    0.36173   0.04733   0.76439   0.00000  Uiso   1.00
O311   O     0.36479   0.99411   0.65509   0.00000  Uiso   1.00
O312   O     0.40599   0.96876   0.53767   0.00000  Uiso   1.00
O313   O     0.41462   0.02159   0.82855   0.00000  Uiso   1.00
C314   C     0.40617   0.98510   0.62312   0.00000  Uiso   1.00
C315   C     0.45383   0.99415   0.69020   0.00000  Uiso   1.00
C316   C     0.45507   0.01055   0.78789   0.00000  Uiso   1.00
C317   C     0.50144   0.01559   0.84450   0.00000  Uiso   1.00
H318   H     0.50292   0.02795   0.91877   0.00000  Uiso   1.00
H319   H     0.45520   0.44007   0.84037   0.00000  Uiso   1.00
O320   O     0.39650   0.42096   0.65445   0.00000  Uiso   1.00
O321   O     0.60613   0.57889   0.85005   0.00000  Uiso   1.00
H322   H     0.57781   0.49028   0.84528   0.00000  Uiso   1.00
H323   H     0.54587   0.55840   0.65894   0.00000  Uiso   1.00
H324   H     0.42798   0.51006   0.66542   0.00000  Uiso   1.00
loop_
_geom_bond_atom_site_label_1
_geom_bond_atom_site_label_2
_geom_bond_distance
_geom_bond_site_symmetry_2
_ccdc_geom_bond_type
O2     C5      1.301   .     S
O3     C5      1.272   .     S
O4     C7      1.352   .     S
C5     C6      1.487   .     S
C6     C98     1.405   .     S
C6     C7      1.433   .     S
C7     C170    1.401   1_554 S
C8     H9      1.088   .     S
C8     C169    1.402   .     S
C8     C255    1.403   .     S
O11    C14     1.298   .     S
O12    C14     1.273   .     S
O13    C16     1.355   .     S
C14    C15     1.487   .     S
C15    C107    1.404   .     S
C15    C16     1.433   1_655 S
C16    C17     1.402   .     S
C16    C15     1.433   1_455 S
C17    C105    1.405   .     S
C17    H18     1.088   .     S
O20    C23     1.297   .     S
O21    C23     1.272   .     S
O22    C25     1.357   .     S
C23    C186    1.487   1_554 S
C24    C25     1.436   .     S
C24    C185    1.487   .     S
C24    C248    1.403   .     S
C25    C26     1.401   .     S
C26    C87     1.405   .     S
C26    H27     1.088   .     S
O29    C32     1.301   .     S
O30    C32     1.274   .     S
O31    C34     1.359   .     S
C32    C33     1.490   .     S
C33    C125    1.408   .     S
C33    C34     1.436   .     S
C34    C197    1.402   1_554 S
C35    H36     1.087   .     S
C35    C282    1.405   .     S
C35    C196    1.403   .     S
O38    C41     1.300   .     S
O39    C41     1.273   .     S
O40    C43     1.355   .     S
C41    C42     1.487   .     S
C42    C134    1.405   .     S
C42    C43     1.435   .     S
C43    C44     1.404   .     S
C44    C132    1.405   .     S
C44    H45     1.087   .     S
O47    C50     1.296   .     S
O48    C50     1.272   .     S
O49    C52     1.357   .     S
C50    C210    1.489   1_554 S
C51    C52     1.434   .     S
C51    C275    1.405   .     S
C51    C209    1.489   .     S
C52    C53     1.403   .     S
C53    C114    1.406   .     S
C53    H54     1.086   .     S
O56    C59     1.300   .     S
O57    C59     1.273   .     S
O58    C61     1.354   .     S
C59    C60     1.486   .     S
C60    C152    1.405   .     S
C60    C61     1.431   .     S
C61    C221    1.401   1_554 S
C62    H63     1.088   .     S
C62    C306    1.404   .     S
C62    C220    1.401   .     S
O65    C68     1.300   .     S
O66    C68     1.272   .     S
O67    C70     1.354   .     S
C68    C69     1.486   .     S
C69    C161    1.404   .     S
C69    C70     1.434   1_545 S
C70    C71     1.400   .     S
C70    C69     1.434   1_565 S
C71    C159    1.404   .     S
C71    H72     1.088   .     S
O74    C77     1.299   .     S
O75    C77     1.272   .     S
O76    C79     1.354   .     S
C77    C237    1.484   1_554 S
C78    C79     1.433   .     S
C78    C299    1.404   .     S
C78    C236    1.486   .     S
C79    C80     1.402   .     S
C80    C141    1.405   .     S
C80    H81     1.088   .     S
O83    C86     1.300   .     S
O84    C86     1.274   .     S
O85    C88     1.355   .     S
C86    C87     1.488   .     S
C87    C88     1.435   .     S
C88    C248    1.400   .     S
C89    H90     1.087   .     S
C89    C186    1.403   1_554 S
C89    C247    1.403   1_554 S
O92    C95     1.297   .     S
O93    C95     1.272   .     S
O94    C97     1.356   .     S
C95    C255    1.488   .     S
C96    C97     1.436   .     S
C96    C170    1.402   1_554 S
C96    C254    1.489   1_554 S
C97    C98     1.402   .     S
C98    H99     1.087   .     S
O101   C104    1.298   .     S
O102   C104    1.273   .     S
O103   C106    1.355   .     S
C104   C105    1.488   .     S
C105   C106    1.433   1_455 S
C106   C107    1.402   .     S
C106   C105    1.433   1_655 S
C107   H108    1.088   .     S
O110   C113    1.301   .     S
O111   C113    1.273   .     S
O112   C115    1.356   .     S
C113   C114    1.489   .     S
C114   C115    1.434   .     S
C115   C275    1.402   .     S
C116   H117    1.088   .     S
C116   C210    1.405   1_554 S
C116   C274    1.402   1_554 S
O119   C122    1.296   .     S
O120   C122    1.272   .     S
O121   C124    1.357   .     S
C122   C282    1.488   .     S
C123   C124    1.434   .     S
C123   C197    1.405   1_554 S
C123   C281    1.486   1_554 S
C124   C125    1.403   .     S
C125   H126    1.087   .     S
O128   C131    1.300   .     S
O129   C131    1.274   .     S
O130   C133    1.358   .     S
C131   C132    1.490   .     S
C132   C133    1.439   .     S
C133   C134    1.403   .     S
C134   H135    1.086   .     S
O137   C140    1.300   .     S
O138   C140    1.273   .     S
O139   C142    1.353   .     S
C140   C141    1.486   .     S
C141   C142    1.432   .     S
C142   C299    1.400   .     S
C143   H144    1.087   .     S
C143   C237    1.404   1_554 S
C143   C298    1.401   1_554 S
O146   C149    1.299   .     S
O147   C149    1.272   .     S
O148   C151    1.354   .     S
C149   C306    1.484   .     S
C150   C151    1.432   .     S
C150   C221    1.403   1_554 S
C150   C305    1.485   1_554 S
C151   C152    1.401   .     S
C152   H153    1.088   .     S
O155   C158    1.301   .     S
O156   C158    1.273   .     S
O157   C160    1.353   .     S
C158   C159    1.485   .     S
C159   C160    1.434   1_565 S
C160   C161    1.402   .     S
C160   C159    1.434   1_545 S
C161   H162    1.087   .     S
O164   C167    1.306   .     S
O165   C167    1.272   .     S
O166   C169    1.350   .     S
C167   C168    1.488   .     S
C168   C257    1.406   .     S
C168   C169    1.433   .     S
C170   H171    1.088   .     S
C170   C7      1.401   1_556 S
C170   C96     1.402   1_556 S
O173   C176    1.298   .     S
O174   C176    1.273   .     S
O175   C178    1.355   .     S
C176   C177    1.488   .     S
C177   C266    1.405   .     S
C177   C178    1.433   1_655 S
C178   C179    1.401   .     S
C178   C177    1.433   1_455 S
C179   C264    1.405   .     S
C179   H180    1.088   .     S
O182   C185    1.297   .     S
O183   C185    1.276   .     S
O184   C187    1.355   .     S
C186   C187    1.435   .     S
C186   C23     1.487   1_556 S
C186   C89     1.403   1_556 S
C187   C188    1.402   .     S
C188   C246    1.406   .     S
C188   H189    1.087   .     S
O191   C194    1.301   .     S
O192   C194    1.273   .     S
O193   C196    1.359   .     S
C194   C195    1.489   .     S
C195   C284    1.407   .     S
C195   C196    1.437   .     S
C197   H198    1.087   .     S
C197   C34     1.402   1_556 S
C197   C123    1.405   1_556 S
O200   C203    1.281   .     S
O201   C203    1.264   .     S
O202   C204    1.253   .     S
C203   H319    1.101   .     S
C204   O320    1.296   .     S
C204   H324    1.102   .     S
O206   C209    1.297   .     S
O207   C209    1.271   .     S
O208   C211    1.357   .     S
C210   C211    1.434   .     S
C210   C50     1.489   1_556 S
C210   C116    1.405   1_556 S
C211   C212    1.402   .     S
C212   C273    1.406   .     S
C212   H213    1.087   .     S
O215   C218    1.300   .     S
O216   C218    1.274   .     S
O217   C220    1.354   .     S
C218   C219    1.488   .     S
C219   C308    1.407   .     S
C219   C220    1.433   .     S
C221   H222    1.088   .     S
C221   C61     1.401   1_556 S
C221   C150    1.403   1_556 S
O224   C227    1.297   .     S
O225   C227    1.273   .     S
O226   C229    1.354   .     S
C227   C228    1.483   .     S
C228   C317    1.403   .     S
C228   C229    1.433   1_545 S
C229   C230    1.400   .     S
C229   C228    1.433   1_565 S
C230   C315    1.403   .     S
C230   H231    1.088   .     S
O233   C236    1.303   .     S
O234   C236    1.270   .     S
O235   C238    1.358   .     S
C237   C238    1.433   .     S
C237   C77     1.484   1_556 S
C237   C143    1.404   1_556 S
C238   C239    1.402   .     S
C239   C297    1.406   .     S
C239   H240    1.088   .     S
O242   C245    1.306   .     S
O243   C245    1.271   .     S
O244   C247    1.350   .     S
C245   C246    1.489   .     S
C246   C247    1.433   .     S
C247   C89     1.403   1_556 S
C248   H249    1.087   .     S
O251   C254    1.297   .     S
O252   C254    1.276   .     S
O253   C256    1.356   .     S
C254   C96     1.489   1_556 S
C255   C256    1.434   .     S
C256   C257    1.402   .     S
C257   H258    1.088   .     S
O260   C263    1.298   .     S
O261   C263    1.273   .     S
O262   C265    1.355   .     S
C263   C264    1.487   .     S
C264   C265    1.433   1_455 S
C265   C266    1.403   .     S
C265   C264    1.433   1_655 S
C266   H267    1.088   .     S
O269   C272    1.301   .     S
O270   C272    1.273   .     S
O271   C274    1.357   .     S
C272   C273    1.489   .     S
C273   C274    1.435   .     S
C274   C116    1.402   1_556 S
C275   H276    1.087   .     S
O278   C281    1.297   .     S
O279   C281    1.272   .     S
O280   C283    1.358   .     S
C281   C123    1.486   1_556 S
C282   C283    1.434   .     S
C283   C284    1.403   .     S
C284   H285    1.087   .     S
O287   C290    1.281   .     S
O288   C290    1.263   .     S
O289   C291    1.253   .     S
C290   H323    1.102   .     S
C291   H322    1.101   .     S
C291   O321    1.297   .     S
O293   C296    1.300   .     S
O294   C296    1.274   .     S
O295   C298    1.354   .     S
C296   C297    1.488   .     S
C297   C298    1.433   .     S
C298   C143    1.401   1_556 S
C299   H300    1.088   .     S
O302   C305    1.301   .     S
O303   C305    1.266   .     S
O304   C307    1.358   .     S
C305   C150    1.485   1_556 S
C306   C307    1.433   .     S
C307   C308    1.402   .     S
C308   H309    1.086   .     S
O311   C314    1.297   .     S
O312   C314    1.273   .     S
O313   C316    1.354   .     S
C314   C315    1.484   .     S
C315   C316    1.433   1_565 S
C316   C317    1.400   .     S
C316   C315    1.433   1_545 S
C317   H318    1.087   .     S
