# Supplementary material for: Solvent-derived defects suppress adsorption in MOF-74
Source: Nat Commun. 2023 Apr 25;14:2386. doi: 10.1038/s41467-023-38155-8 (PMC10130178; doi:10.1038/s41467-023-38155-8)
Supplement: Supplementary file 3 — Source Data [file 41467_2023_38155_MOESM3_ESM.zip › Source Data/d-lat-nmr.inp]

&GLOBAL
  PROJECT d-lat-nmr
  PRINT_LEVEL LOW
  RUN_TYPE LR
&END GLOBAL

&FORCE_EVAL
  METHOD Quickstep
  &SUBSYS
    &CELL
      A    26.15220000     0.00000000     0.00000000
      B   -13.07610000    22.64846956     0.00000000
      C     0.00000000     0.00000000    14.04380000
      PERIODIC XYZ 
    &END CELL
    &COORD
      Mg       5.33308739    7.96206948    0.98699826
      O        4.70295013    6.71300638    2.51496370
      O        4.86587833    5.17608123    4.14193793
      O        5.66600489    6.17691710    0.06193316
      C        5.10190194    5.55408419    2.95004063
      C        5.84593203    4.67894733    2.00601639
      C        6.06914105    5.01890086    0.63197100
      C        6.76008218    4.08397203    6.86503075
      H        6.92784854    4.32608417    5.81806546
      Mg      -7.74301261   15.51805189    3.30801709
      O       17.70791614   14.23003343    4.84103830
      O       17.97597619   12.74293492    6.49806626
      O       -7.43206296   13.72791686    2.41005652
      C       18.16597193   13.10191316    5.29198472
      C       18.92085518   12.23107950    4.35203318
      C       -7.01689678   12.56899467    2.97602166
      C       -6.33197066   11.63995445    2.18001907
      H       -6.16302745   11.88501089    1.13403685
      Mg      18.41101804    0.41197566    5.64897811
      O        4.66411411   21.80390813    0.15700968
      O        4.86901660   20.30707078    1.80504961
      O        5.67908099   21.29295866    4.75494980
      C        5.09209486   20.66491660    0.60500690
      C        5.84802420   19.79000622    6.70900414
      C        6.07502530   20.13109217    5.33299261
      C        6.75694391   19.19593686    4.54302886
      H        6.93294822   19.44189924    3.49802970
      Mg      16.57291066    0.62600370    0.96494950
      O       17.98094511    0.71297382    2.50302647
      O       19.23115103    1.62095097    4.13294990
      O       17.97192260    1.82297532    0.02106570
      C       18.78695591    1.63703138    2.93894603
      C       19.17413923    2.71894877    1.99098953
      C       18.77401057    2.74703287    0.61202880
      C       19.24108887    3.81105797    6.85393615
      H       18.94308455    3.84706904    5.80893699
      Mg       3.49184174    8.17609751    3.30506789
      O        4.86797051    8.27892156    4.85494166
      O        6.16407354    9.13005105    6.47306830
      O        4.86613985    9.38597876    2.39896192
      C        5.70314102    9.17693338    5.28706939
      C        6.09398564   10.26292750    4.34894355
      C        5.67908099   10.30392123    2.97602166
      C        6.14995135   11.37089063    2.19504594
      H        5.84985486   11.41505515    1.15102985
      Mg      16.56519576   15.72188812    5.64897811
      O       -8.14209519   15.78303899    0.15602662
      O       -6.94497823   16.70596412    1.80504961
      O       -8.20302981   16.91093277    4.74202951
      C       -7.36707474   16.72000617    0.60500690
      C       -6.98512186   17.81007701    6.68906194
      C       -7.39296542   17.83702869    5.31403348
      C       -6.92497180   18.89901543    4.52505280
      H       -7.22402221   18.93094977    3.48103671
      Mg      17.30308009   14.02800908    0.96705607
      O       16.53708215   15.22294233    2.50695874
      O       15.12800161   15.84804009    4.14306144
      O       15.58514207   14.64993605    0.06797199
      C       15.33682693   15.45508915    2.95004063
      C       14.20195221   15.25193237    2.01205523
      C       14.38187935   14.89408656    0.63800983
      C       13.22582134   14.74709799    6.86896302
      H       13.34991353   14.46603048    5.82494693
      Mg       4.23495651   21.57697047    3.30801709
      O       16.54100498    0.07609886    4.85901436
      O       15.13100912    0.70504686    6.48893779
      O        2.51388023   22.16311286    2.40401768
      C       15.33996519    0.31594615    5.29605742
      C       14.20901330    0.12592549    4.35105012
      C        1.31218664   22.41088712    2.97602166
      C        0.16305897   22.30489228    2.18296827
      H        0.28401289   22.02699556    1.13796911
      Mg       4.23299509    6.47610339    5.64799505
      O        3.48216543    7.70591528    0.15700968
      O        2.07988447    8.27801563    1.80406655
      O        2.52996383    7.07809971    4.75101754
      C        2.27994880    7.91111042    0.60304077
      C        1.13395939    7.61894516    6.70394837
      C        1.32107838    7.29303368    5.32105538
      C        0.17417365    7.19088909    4.52196316
      H        0.30009650    6.93201708    3.47303174
      Mg       7.74288185   14.68707954    6.05400130
      O        8.37288835   15.93410428    4.51494126
      O        8.20891406   17.47102942    2.88698397
      O        7.40591076   16.47608215    6.99493590
      C        7.97406730   17.09189404    4.08000478
      C        7.23199863   17.96589848    5.02894434
      C        7.00800503   17.63002168    6.40593893
      C        6.31614858   18.56291214    0.15406049
      H        6.14916679   18.31989406    1.20004271
      Mg      -5.33491804   22.23604093    1.37306233
      O        8.41303198    0.84410846    6.86503075
      O        8.20708340    2.34094581    5.21600776
      O        7.39793434    1.35392551    2.26793326
      C        7.98505123    1.98310000    6.41605047
      C        7.22506829    2.86004874    0.31696857
      C        7.00002861    2.51601848    1.69298009
      C        6.31994065    3.44800301    2.48898267
      H        6.14498243    3.19705796    3.53201570
      Mg      20.81911262    7.12996470    3.71402335
      O       -4.63207766    8.41798317    2.18100214
      O       -4.89909163    9.90598762    0.52397418
      O       20.50790144    8.92009974    4.61296699
      C       -5.09013345    9.54610344    1.73005572
      C       -5.84501670   10.41693709    2.67099032
      C       20.09299678   10.07902193    4.04700185
      C       19.40807066   11.00896809    4.84202136
      H       19.23991202   10.76300571    5.88800359
      Mg      -3.49602610   22.02201290    6.05596744
      O       -4.90615272   21.93504277    4.51395820
      O       -6.15505103   21.02797157    2.88305170
      O       -4.89608412   20.83002394    6.96797181
      C       -5.71111744   21.01098522    4.07593207
      C       -6.09986989   19.92499110    5.01799018
      C       -5.69594916   19.89803942    6.39400170
      C       -6.16015071   18.83809105    0.15700968
      H       -5.85887737   18.80593022    1.20200884
      Mg      -3.48804967    6.92703442    1.37306233
      O       21.21701834    6.86701597    6.86601382
      O       20.02212432    5.94295841    5.21502469
      O       21.27690688    5.73595140    2.27804480
      C       20.44409007    5.93004879    6.41506740
      C       20.06292175    4.83907201    0.32806317
      C       20.46906542    4.81008197    1.70295119
      C       19.99884886    3.74605687    2.48701654
      H       20.29502253    3.71004580    3.53201570
      Mg       9.58386597   14.47305151    3.71795561
      O        8.20812949   14.37000097    2.17398024
      O        6.91307255   13.51705961    0.55697711
      O        8.21205232   13.25796111    4.66197985
      C        7.37295899   13.47108321    1.74395908
      C        6.98407577   12.38803340    2.68994945
      C        7.39898042   12.34794561    4.06694404
      C        6.92797930   11.27893784    4.84398750
      H        7.22794504   11.23409387    5.88702052
      Mg      -4.22698009    8.62091346    6.05498437
      O       -3.46098215    7.42507426    4.51494126
      O       -2.05203237    6.80110893    2.87897900
      O       -2.51113424    7.99808054    6.95406845
      C       -2.26111921    7.19405987    4.07199981
      C       -1.12715982    7.39608422    5.01096828
      C       -1.30813304    7.74804144    6.38697980
      C       -0.15011363    7.90205103    0.15406049
      H       -0.27394429    8.18402448    1.19695307
      Mg       8.84415100   16.17191321    1.37404539
      O        9.59498066   14.94300725    6.86699689
      O       10.99700010   14.37090691    5.21797389
      O       10.54495932   15.57104931    2.27495516
      C       10.79706653   14.73803860    6.41899967
      C       11.93795626   15.01004672    0.32904623
      C       11.75502162   15.35090619    1.70800696
      C       12.90284168   15.46007181    2.50400954
      H       12.77992634   15.72505890    3.55195790
      Mg       8.84088197    1.07104613    3.71402335
      O       -3.46595107   22.57101180    2.16302608
      O       -2.05490911   21.94296974    0.53296221
      O       10.55999684    0.48603616    4.61802275
      C       -2.26412671   22.33207045    1.72696609
      C       -1.13487472   22.52594134    2.67099032
      C       11.76182119    0.24211214    4.04601878
      C       12.91199495    0.34901292    4.84005523
      H       12.78907960    0.62305940    5.88505439
      Mg       5.33491804    7.96297541    7.98404074
      O        4.88797694    6.81198019    9.61396417
      O        4.86797051    5.18695250   11.15906304
      O        5.67607349    6.17306686    7.08397360
      C        5.17604342    5.59688980    9.99497246
      C        5.88110674    4.70001040    9.03999406
      C        6.08993205    5.02411000    7.66005027
      C        6.75014434    4.08895470   13.88004929
      H        6.92405647    4.33989974   12.83603320
      Mg      -7.74301261   15.51805189   10.33005753
      O       17.70791614   14.23003343   11.86293830
      O       17.97597619   12.74293492   13.51996626
      O       -7.43206296   13.72791686    9.43097345
      C       18.16688725   13.10304558   12.31402515
      C       18.92111670   12.23198544   11.37295012
      C       -7.01689678   12.56899467    9.99693859
      C       -6.33197066   11.63995445    9.20205951
      H       -6.16407354   11.88501089    8.15495378
      Mg      18.41088728    0.41310808   12.67003548
      O        4.67588260   21.79711359    7.24393248
      O        4.90183761   20.26109439    8.86795751
      O        5.67895023   21.29409108   11.76603608
      C        5.10490944   20.64906267    7.66903830
      C        5.84305529   19.79000622   13.70899581
      C        6.07005638   20.12701545   12.33298428
      C        6.73615292   19.18393318   11.53698170
      H        6.90300395   19.42898962   10.49099948
      Mg      16.57317218    0.62690964    8.00594907
      O       17.98212196    0.71501218    9.52899918
      O       19.23507386    1.62095097   11.15597341
      O       17.96996119    1.82003101    7.04802147
      C       18.78904809    1.63793732    9.96393566
      C       19.17492380    2.71894877    9.01499610
      C       18.77309525    2.74499451    7.63603537
      C       19.24200419    3.81309634   13.87401046
      H       18.94504596    3.84910740   12.82901130
      Mg       3.48791891    8.22094148   10.34901666
      O        5.02789121    8.28005399   11.93596606
      O        6.24998352    9.12891863   13.64298995
      O        3.30589960   10.39610050   10.52400241
      C        5.82004135    9.14296068   12.45404184
      C        4.22201117   10.54693931    9.68193616
      Mg      16.56519576   15.72188812   12.67101855
      O       -8.14196443   15.78190656    7.17694355
      O       -6.94693965   16.70709654    8.82694961
      O       -8.20198372   16.91002683   11.76406995
      C       -7.36707474   16.71910023    7.62704734
      C       -6.98407577   17.81098295   13.70997887
      C       -7.39191933   17.83702869   12.33593348
      C       -6.92510256   18.89697707   11.54498667
      H       -7.22493753   18.92891141   10.50097057
      Mg      17.30308009   14.02800908    7.98895607
      O       16.53302856   15.22498070    9.52801611
      O       15.12590944   15.84894603   11.16299531
      O       15.58200380   14.64903011    7.09001243
      C       15.33211953   15.45599509    9.96899143
      C       14.19502188   15.24808213    9.03198909
      C       14.37494901   14.87710020    7.66005027
      C       13.23510538   14.79398032   13.88398156
      H       13.35802072   14.52989916   12.83603320
      Mg       4.23495651   21.57697047   10.33005753
      O       16.53512073    0.13294652   11.86602793
      O       15.12590944    0.70708522   13.51406786
      O        2.51492631   22.15994208    9.42900732
      C       15.33512704    0.33791517   12.31402515
      C       14.20705189    0.13294652   11.37295012
      C        1.31297120   22.40998118   10.00101129
      C        0.16606647   22.29605938    9.20599178
      H        0.28911257   22.01589781    8.16197568
      Mg       4.23299509    6.47700933   12.67003548
      O        3.46503574    7.57206283    7.25193744
      O        2.02091126    8.13193300    8.87104715
      O        2.54303993    7.07900565   11.77095141
      C        2.24987377    7.78609087    7.67100444
      C        1.15004300    7.69798832   13.70801274
      C        1.33310840    7.32202373   12.33705699
      C        0.18306540    7.18998315   11.54596973
      H        0.30689607    6.90800970   10.50293671
      Mg       7.74196653   14.68594712   13.07899094
      O        8.17988512   15.82901538   11.41803071
      O        8.21087547   17.47306778    9.90101944
      O        7.40002651   16.47404379   13.97695151
      C        7.89796440   17.05293867   11.05893075
      C        7.19512403   17.94596783   12.02093105
      C        6.98486034   17.62209471   13.40101527
      C        6.32399424   18.56291214    7.19393655
      H        6.14798994   18.31694976    8.23795264
      Mg      -5.33504880   22.23490851    8.39496233
      O        8.39799446    0.85203543   13.82204840
      O        8.17308554    2.38896057   12.20097256
      O        7.39793434    1.35392551    9.29994480
      C        7.96896762    2.00099229   13.39904914
      C        7.23304472    2.85801037    7.35600200
      C        7.00604362    2.52100115    8.73103046
      C        6.34007785    3.46295100    9.52703304
      H        6.17204996    3.21993292   10.57399833
      Mg      20.81911262    7.12996470   10.73606379
      O       -4.63207766    8.41798317    9.20304258
      O       -4.89909163    9.90598762    7.54601462
      O       20.50790144    8.92009974   11.63500742
      C       -5.09013345    9.54610344    8.75195572
      C       -5.84501670   10.41693709    9.69204769
      C       20.09299678   10.07902193   11.06805922
      C       19.40807066   11.00896809   11.86406180
      H       19.23991202   10.76300571   12.91004403
      Mg      -3.49602610   22.02201290   13.05904874
      O       -4.90706805   21.93300441   11.53094287
      O       -6.16001995   21.02797157    9.90200250
      O       -4.89399195   20.83410067   13.98593954
      C       -5.71294809   21.01007928   11.09404025
      C       -6.10013141   19.92408516   12.03694098
      C       -5.69503383   19.90098372   13.41295250
      C       -6.15988919   18.83492026    7.18199932
      H       -5.85913889   18.80004162    8.22601541
      Mg      -3.48896500    6.92590199    8.39496233
      O       21.21806443    6.86792191   13.88805426
      O       20.02212432    5.94295841   12.23706513
      O       21.27703764    5.73708383    9.29994480
      C       20.44409007    5.93004879   13.43696740
      C       20.06200642    4.83793958    7.34996317
      C       20.46801933    4.81008197    8.72499163
      C       19.99884886    3.74605687    9.51004005
      H       20.29606862    3.71095174   10.55503920
      Mg       9.58818109   14.42888699   10.71696422
      O        8.05213162   14.36297994    9.13198095
      O        6.82493963   13.51705961    7.43001283
      O        9.84499569   12.25010422   10.60995046
      C        7.27305758   13.49010793    8.61095597
      C        8.95294415   12.10107729   11.47701467
      Mg      -4.22698009    8.62091346   13.07604174
      O       -3.45705932    7.42507426   11.53796477
      O       -2.05007096    6.79907056    9.90298557
      O       -2.50590380    7.99898648   13.97596845
      C       -2.25601953    7.19202151   11.09698945
      C       -1.11905264    7.39789610   12.03497485
      C       -1.29911053    7.77001045   13.40705411
      C       -0.16502038    7.83410562    7.19000429
      H       -0.29094322    8.08799497    8.24005921
      Mg       8.84388947   16.17100727    8.39594539
      O        9.60583382   15.08410721   13.82106533
      O       11.03282861   14.45108249   12.22793666
      O       10.53306007   15.56991689    9.29601253
      C       10.81694220   14.83497405   13.41505907
      C       11.92605701   14.95093421    7.35895120
      C       11.74299161   15.32599287    8.73004739
      C       12.89290384   15.45508915    9.52197728
      H       12.77090383   15.73706259   10.56402724
      Mg       8.84114349    1.07195206   10.73494028
      O       -3.45902073   22.51507008    9.19995294
      O       -2.05007096   21.94093138    7.55092995
      O       10.56091216    0.48898046   11.63599049
      C       -2.25902704   22.31100737    8.75097266
      C       -1.13095189   22.51597602    9.69303076
      C       11.76312880    0.23894135   11.06496958
      C       12.90990277    0.35308964   11.85998910
      H       12.78698743    0.63302472   12.90302213
      H        6.15008211    9.96691200   11.80198821
      O        4.86483224    9.53409975    9.19096491
      O        8.28200946   13.11097255   11.93793219
      H        8.70005237   11.10409166   11.87094326
      H        6.97400717   12.64690541    9.25402157
      H        4.52302299   11.55207839    9.34502540
    &END COORD
    &KIND Mg   
      ELEMENT Mg
      BASIS_SET  pcSseg-1
      POTENTIAL ALL
    &END KIND
    &KIND O    
      ELEMENT O 
      BASIS_SET  pcSseg-1
      POTENTIAL ALL
    &END KIND
    &KIND C    
      ELEMENT C 
      BASIS_SET  pcSseg-1
      POTENTIAL ALL
    &END KIND
    &KIND H    
      ELEMENT H 
      BASIS_SET  pcSseg-1
      POTENTIAL ALL
    &END KIND
  &END SUBSYS

  &DFT
    BASIS_SET_FILE_NAME  EMSL_BASIS_SETS
    POTENTIAL_FILE_NAME  POTENTIAL
    WFN_RESTART_FILE_NAME pbe.wfn
    CHARGE    0 
    MULTIPLICITY    1 
    &QS
      EPS_DEFAULT 1E-14 
      METHOD GAPW
    &END QS
    &POISSON
      PERIODIC XYZ 
      PSOLVER PERIODIC 
    &END POISSON
    &XC
      &XC_FUNCTIONAL
        &MGGA_X_REVTPSS
        &END MGGA_X_REVTPSS
        &MGGA_C_REVTPSS
        &END MGGA_C_REVTPSS
      &END XC_FUNCTIONAL
    &END XC
    &MGRID
      CUTOFF 400
      REL_CUTOFF 55
    &END MGRID
    &SCF
      MAX_SCF 128
      EPS_SCF 2.0E-06 
      SCF_GUESS RESTART
      &DIAGONALIZATION
        ALGORITHM STANDARD 
      &END DIAGONALIZATION
      &MIXING 
        METHOD BROYDEN_MIXING
        ALPHA 0.4 
        NBROYDEN 8 
      &END MIXING
    &END SCF
  &END DFT
  &PROPERTIES
    &LINRES 
      PRECONDITIONER FULL_KINETIC 
      EPS 1E-10
      MAX_ITER 600 
      &CURRENT
        ORBITAL_CENTER ATOM
      &END CURRENT
      &LOCALIZE
	      MAX_ITER 300
      &END LOCALIZE
      &NMR
      &END NMR
    &END LINRES
  &END PROPERTIES
&END FORCE_EVAL
