# Supplementary material for: Solvent-derived defects suppress adsorption in MOF-74
Source: Nat Commun. 2023 Apr 25;14:2386. doi: 10.1038/s41467-023-38155-8 (PMC10130178; doi:10.1038/s41467-023-38155-8)
Supplement: Supplementary file 3 — Source Data [file 41467_2023_38155_MOESM3_ESM.zip › Source Data/Source Data.xlsx]

## Sheet: Figure 1d
	Mg(NO3)2/H4dobdc (mol/mol)	For-/dobdc4-(mol/mol)
	1	0
	1.5	0.13
	2	0.37
	3	0.77
	4	1.18
	6	1.74
	8	2.21
	11	2.8

## Sheet: Figure 1e
		For-/Mg2+ (mol/mol)	dobdc4-/Mg2+ (mol/mol)
		0	0.51117
		0.0621	0.47504
		0.17431	0.47103
		0.31662	0.40925
		0.4473	0.37932
		0.61332	0.35252
		0.72501	0.32732
		0.84627	0.30225

## Sheet: Figure 3a
		defect concentration	BET surface area (m2/g)
		0	1863
		0.03	1695
		0.08	1529
		0.16	1328
		0.23	1008
		0.3	765

## Sheet: Figure 3b
	defect concentration	CO2 adsrobed / Mg2+ (mol/mol)
	0	1.16983
	0.03	1.08228
	0.08	0.97798
	0.16	0.87032
	0.23	0.7044
	0.3	0.45301

## Sheet: Figure 3e
sample	Ideal	0.056D
Relative pressure P/P0	CO2 adsorbed/Mg2+ (mol/mol)	CO2 adsorbed/Mg2+ (mol/mol)
0	0	0
0.01	0.52852	0.49119
0.1	0.78576	0.72431
0.2	0.87572	0.8092
0.5	1.08386	0.97525
1	1.1915	1.05871

## Sheet: Supplementary Figure 7a
	Ideal-adsorption		Ideal-desorption		0.03D-adsorption		0.03D-desorption		0.08D-adsorption		0.08D-desorption		0.16D-adsorption		0.16D-desorption		0.23D-adsorption		0.23D-desorption		0.30D-adsorption		0.30D-desorption
	Relative pressure P/P0	N2 adsorbed (cm3(STP)l/g)	Relative pressure P/P0	N2 adsorbed (cm3(STP)l/g)	Relative pressure P/P0	N2 adsorbed (cm3(STP)l/g)	Relative pressure P/P0	N2 adsorbed (cm3(STP)l/g)	Relative pressure P/P0	N2 adsorbed (cm3(STP)l/g)	Relative pressure P/P0	N2 adsorbed (cm3(STP)l/g)	Relative pressure P/P0	N2 adsorbed (cm3(STP)l/g)	Relative pressure P/P0	N2 adsorbed (cm3(STP)l/g)	Relative pressure P/P0	N2 adsorbed (cm3(STP)l/g)	Relative pressure P/P0	N2 adsorbed (cm3(STP)l/g)	Relative pressure P/P0	N2 adsorbed (cm3(STP)l/g)	Relative pressure P/P0	N2 adsorbed (cm3(STP)l/g)
	1.5639e-05	0.05428	0.9723	505.26	1.2657e-06	0.08628	0.9744	460.59	1.2018e-05	0.03906	0.9732	435.85	2.0118e-06	0.07388	0.9702	371.28	3.5561e-06	0.04867	0.9726	299.37	3.902e-06	0.05983	0.9682	250.05
	2.3464e-05	0.1443	0.9467	496.75	1.3271e-06	0.2127	0.9457	450.33	3.9263e-06	0.0987	0.9483	427	2.2752e-06	0.1941	0.9509	367.4	3.7643e-06	0.1348	0.9511	295.11	4.5736e-06	0.1474	0.9503	246.96
	4.2993e-05	0.3224	0.9002	490.59	8.1609e-07	0.5021	0.8991	444.77	1.1789e-05	0.2321	0.9014	420.15	1.8761e-06	0.3889	0.8976	363.05	2.7047e-06	0.2778	0.8973	291.45	3.2602e-06	0.3256	0.8967	243.32
	4.6956e-05	0.6837	0.849	485.94	5.8209e-07	1.1944	0.848	441.24	1.5719e-05	0.5553	0.8495	415.79	1.1174e-06	0.7834	0.847	360.93	1.9798e-06	0.5583	0.8478	289.08	2.4036e-06	0.6621	0.8482	240.2
	6.2607e-05	1.539	0.7981	482.65	8.5142e-07	2.8816	0.797	439.02	1.1794e-05	1.336	0.7985	412.9	1.0145e-06	1.6367	0.797	359.42	1.7689e-06	1.3678	0.7974	287.38	1.9372e-06	1.3966	0.7996	235.8
	9.0025e-05	3.3931	0.7477	480.47	1.4484e-06	5.7856	0.7473	437.54	1.9646e-05	3.2611	0.7486	410.62	2.1137e-06	4.1013	0.747	358.3	2.523e-06	3.696	0.7475	286.02	3.1639e-06	3.4984	0.7502	230.26
	0.0001253	10.077	0.6976	478.81	5.7463e-06	16.03	0.6973	436.46	3.9324e-06	34.393	0.6982	408.83	3.6889e-06	8.7212	0.6971	357.4	3.7185e-06	8.008	0.6973	284.93	4.8141e-06	7.4347	0.6989	225.78
	0.0001332	23.606	0.648	477.53	1.1796e-05	36.668	0.6473	435.46	1.1788e-05	72.8	0.648	407.28	7.3644e-06	17.674	0.6472	356.66	6.8076e-06	16.395	0.648	284.02	8.7356e-06	15.079	0.6478	222.65
	0.00014505	51.872	0.598	476.44	8.3658e-06	57.296	0.5974	434.58	3.1431e-05	97.785	0.5983	405.9	1.3926e-05	35.687	0.5976	355.9	1.3165e-05	33.511	0.5978	282.97	1.9328e-05	30.604	0.5981	220.35
	0.00017254	65.434	0.5484	475.52	3.1453e-06	67.559	0.5477	433.89	4.3219e-05	121.9	0.5484	404.66	1.0875e-05	53.868	0.5479	355.29	1.0988e-05	50.627	0.5482	282.11	5.9469e-05	63	0.5477	218.46
	0.00017653	79.086	0.4984	474.61	2.5532e-06	77.848	0.4977	433.14	2.7484e-05	146.96	0.4985	403.53	8.9891e-06	71.956	0.4979	354.46	8.9884e-06	67.814	0.4987	281.17	3.805e-05	78.605	0.498	216.71
	0.00016865	92.645	0.4488	469.73	1.966e-06	88.129	0.4498	431.2	2.7465e-05	166.39	0.4495	398.59	7.1119e-06	90.009	0.4488	350.22	6.6412e-06	84.97	0.4516	277.54	6.8435e-05	94.137	0.4511	212.9
	0.000153	106.16	0.3988	464.87	1.5679e-06	98.402	0.3982	426.28	3.138e-05	180.22	0.3999	393.32	5.5697e-06	108.01	0.3985	345.54	5.4916e-06	102.09	0.4008	274.42	0.00013009	109.51	0.3993	209.82
	0.00016871	119.7	0.3498	462.9	1.1982e-06	108.69	0.3488	424.2	3.5306e-05	199.64	0.3506	390.76	4.904e-06	126.18	0.3492	343.69	6.0035e-06	119.22	0.3496	272.31	0.00030196	125.89	0.3488	207.54
	0.00017268	130.5	0.3	461.25	8.6027e-07	118.97	0.2991	422.67	7.845e-06	227.45	0.3006	388.62	7.7976e-06	144.35	0.2994	342.21	1.0107e-05	136.28	0.2995	270.59	0.00061693	139.04	0.2988	205.73
	0.00015701	144.12	0.2401	459.13	5.6174e-07	129.28	0.2398	420.75	0.0003538	303.9	0.2406	385.91	1.6131e-05	162.45	0.2399	340.27	2.0006e-05	153.28	0.2394	268.39	0.00103	147.19	0.2389	203.44
	0.00016082	159.82	0.2114	458.04	4.782e-07	139.57	0.2103	419.71	0.00098342	323.11	0.2114	384.47	2.7187e-05	180.55	0.2105	339.16	4.8652e-05	170.25	0.2096	267.15	2.8779e-05	158.11	0.2095	202.19
	0.00016479	173.35	0.192	457.21	4.7626e-07	149.88	0.1809	418.6	0.00308	341.79	0.1919	383.39	4.1556e-05	198.54	0.1812	337.99	8.9897e-05	179.77	0.1799	265.77	0.0049	170.04	0.1804	200.84
	0.00015696	186.86	0.1731	456.34	5.9374e-07	160.21	0.1524	417.34	0.00563	348.5	0.173	382.27	6.2258e-05	216.46	0.1526	336.69	0.00029266	197.59	0.1525	264.28	0.00803	173.37	0.152	199.38
	0.00015299	200.38	0.1544	455.41	2.0627e-06	170.51	0.124	415.87	0.00807	352.17	0.1542	381.13	8.4195e-05	228.6	0.1243	335.16	0.00042645	203.91	0.1237	262.51	0.00983	174.79	0.1238	197.68
	0.00013734	214.42	0.128	453.95	4.7248e-06	180.8	0.09573	414.11	0.01009	354.31	0.1279	379.27	0.00015982	247.69	0.08598	332.51	0.0008548	215.15	0.09418	260.24	0.03292	183.67	0.08532	194.65
	0.00014914	227.91	0.08984	451.25	8.1418e-06	190.98	0.08567	413.33	0.03757	365.51	0.09022	376.02	0.00037005	264.89	0.04926	328.59	0.00102	217.95	0.04981	254.87	0.05101	187.18	0.04919	190.3
	0.0001375	241.8	0.05019	446.87	1.1979e-05	201.17	0.04879	409.5	0.04985	368	0.05074	370.87	0.00037367	265.26			0.00223	228.51			0.09342	192.18
	0.0001258	258.07			1.6245e-05	211.45			0.09018	373.26			0.00078487	278.33			0.00525	236.79			0.132	195.08
	0.00011802	274.66			2.0829e-05	221.58			0.1272	376.58			0.00105	283.09			0.00836	240.66			0.1661	197.17
	0.00011018	288.1			2.598e-05	231.7			0.1632	379.11			0.00176	295.1			0.00996	241.98			0.1879	198.46
	9.0542e-05	301.48			3.1138e-05	241.81			0.187	380.59			0.00472	307.95			0.03552	251.87			0.2089	199.55
	7.481e-05	317.23			3.702e-05	251.85			0.2084	381.83			0.00483	308.19			0.04904	254.45			0.2299	200.61
	4.7263e-05	332.09			5.4252e-05	272.4			0.2296	382.98			0.00815	313.31			0.08822	259.1			0.2615	201.94
	1.1806e-05	343.09			7.6846e-05	291.17			0.2613	384.53			0.0098	314.81			0.1334	262.5			0.3134	203.92
	2.0699e-05	354.36			8.3946e-05	296			0.3127	386.87			0.03523	324.54			0.168	264.54			0.3506	205.49
	7.3399e-05	361.49			0.00011112	307.21			0.3517	388.75			0.04911	326.95			0.1888	265.69			0.4009	207.34
	0.00022597	372.46			0.00015509	318.28			0.4016	390.89			0.08847	331.19			0.2099	266.72			0.4484	208.93
	0.00060861	386.81			0.00023345	329.14			0.4488	392.7			0.1337	334.26			0.2624	268.88			0.4985	210.68
	0.00104	397.43			0.00037575	339.59			0.4989	394.73			0.1681	336.1			0.3146	270.82			0.5487	212.53
	0.00215	410.93			0.00065637	351.07			0.5492	396.82			0.1888	337.07			0.3502	272.08			0.599	214.51
	0.00432	422.33			0.0008124	355.59			0.599	398.95			0.2099	337.98			0.3999	273.6			0.6483	216.66
	0.00565	425.38			0.00099016	359.24			0.6494	401.17			0.2622	339.91			0.4506	275.12			0.6975	219.15
	0.00819	429.37			0.00131	369.39			0.6995	403.25			0.3146	341.61			0.501	276.62			0.7523	222.86
	0.00998	431.34			0.00275	381.21			0.751	405.34			0.3504	342.77			0.5515	278.02			0.8019	227.2
	0.04036	442.56			0.00528	389.82			0.8008	407.52			0.3999	344.22			0.6019	279.35			0.8513	232.92
	0.05106	444.42			0.00842	394.6			0.8491	410.25			0.4501	345.64			0.6521	280.68			0.9016	239.52
	0.09143	448.85			0.00998	396.12			0.9031	415.52			0.5005	347.13			0.7026	281.95			0.9525	244.98
	0.1288	451.53			0.03691	406.21			0.952	422.39			0.5507	348.59			0.7527	283.3			0.9909	253.98
	0.1644	453.53			0.05011	408.32			0.9916	441.68			0.6007	350.16			0.8027	284.8
	0.1869	454.74			0.08993	412.3							0.6514	351.8			0.8524	286.75
	0.2084	455.79			0.1347	415.1							0.7018	353.46			0.9013	289.49
	0.2298	456.68			0.1681	416.72							0.7524	354.74			0.9486	293.23
	0.2611	457.89			0.1888	417.63							0.8022	356.25			0.992	304.23
	0.3131	459.8			0.2097	418.46							0.8525	358.1
	0.3495	461.06			0.2621	420.24							0.9004	360.66
	0.3991	462.7			0.3145	421.89							0.9483	364.38
	0.4497	464.42			0.3504	423.04							0.9912	375.57
	0.5003	466.15			0.4001	424.78
	0.5503	467.9			0.4505	426.36
	0.6006	469.74			0.5008	427.97
	0.6511	471.55			0.5508	429.57
	0.7017	473.25			0.6012	431.14
	0.7522	474.89			0.6497	432.64
	0.802	476.77			0.7016	433.86
	0.8504	479.56			0.7529	435.05
	0.8979	484			0.8021	436.35
	0.9519	493.38			0.8519	438.23
	0.9925	511.36			0.9004	440.93
					0.9531	447.81
					0.9918	467.19

## Sheet: Supplementary Figure 7b
	Ideal		0.03D		0.08D		0.16D		0.23D		0.30D
	Relative pressure P/P0	CO2 adsorbed (mmol/g)	Relative pressure P/P0	CO2 adsorbed (mmol/g)	Relative pressure P/P0	CO2 adsorbed (mmol/g)	Relative pressure P/P0	CO2 adsorbed (mmol/g)	Relative pressure P/P0	CO2 adsorbed (mmol/g)	Relative pressure P/P0	CO2 adsorbed (mmol/g)
	0.00035822	0.07396	0.00104	0.25745	0.00032174	0.06129	0.00031979	0.23073	0.00137	0.1307	3.7085e-05	0.00175
	0.00098572	0.22412	0.00207	0.58704	0.00095335	0.18561	0.00131	0.52503	0.00318	0.37737	6.5619e-05	0.0039
	0.00235	0.55113	0.00484	1.1826	0.00233	0.45513	0.00606	1.2328	0.00561	0.6794	0.00011144	0.00802
	0.0049	1.1839	0.00576	1.3612	0.00515	0.96934	0.00736	1.3882	0.00619	0.74574	0.00024897	0.01936
	0.00585	1.3914	0.00645	1.5092	0.00572	1.0756	0.00906	1.5687	0.00733	0.85911	0.00041883	0.03486
	0.00647	1.5406	0.00713	1.6342	0.00625	1.1745	0.01019	1.7021	0.00823	0.94379	0.00079	0.06595
	0.0071	1.6713	0.0081	1.8013	0.00711	1.3149	0.0117	1.8569	0.00946	1.0534	0.00099695	0.08375
	0.00772	1.8257	0.00943	2.0211	0.00793	1.4386	0.01437	2.106	0.00965	1.0695	0.00178	0.2958
	0.00856	1.9839	0.00961	2.0675	0.00929	1.6177	0.01641	2.2833	0.01138	1.2393	0.00496	0.47841
	0.0097	2.1912	0.01088	2.2634	0.01055	1.7648	0.01914	2.4939	0.01306	1.3817	0.00602	0.53502
	0.01118	2.3786	0.01341	2.5864	0.01286	1.9862	0.02673	2.9533	0.0162	1.6029	0.00723	0.59539
	0.01306	2.6418	0.01563	2.8197	0.01466	2.1639	0.0336	3.2822	0.01845	1.7457	0.00787	0.62684
	0.01491	2.855	0.01857	3.0959	0.01693	2.3431	0.0443	3.6686	0.01997	1.8427	0.0095	0.68908
	0.01682	3.0796	0.01975	3.2911	0.01911	2.5281	0.05077	3.8527	0.02929	2.2949	0.00953	0.6926
	0.01985	3.3596	0.02625	3.802	0.02246	2.7579	0.07587	4.3685	0.03764	2.5894	0.02445	1.1395
	0.027	3.8931	0.03218	4.1861	0.02803	3.1687	0.1022	4.7082	0.0486	2.8874	0.03718	1.3787
	0.03292	4.299	0.04277	4.6569	0.03358	3.4947	0.1556	5.1347	0.07989	3.406	0.04965	1.5554
	0.03929	4.7033	0.04949	4.9924	0.04181	3.8327	0.1999	5.3899	0.09726	3.5996	0.07815	1.8247
	0.04624	5.0915	0.0724	5.6188	0.04946	4.18	0.2557	5.621	0.1429	3.9485	0.09	1.9153
	0.05174	5.3574	0.09978	6.0783	0.07512	4.8525	0.3126	5.8062	0.2003	4.239	0.1256	2.1172
	0.07607	6.1087	0.1526	6.6588	0.0994	5.2213	0.3503	5.9267	0.259	4.4484	0.1616	2.2669
	0.09811	6.5642	0.1996	6.9461	0.1454	5.6828	0.4007	6.0712	0.3151	4.6101	0.1868	2.3604
	0.1434	7.1232	0.254	7.2334	0.2062	6.0728	0.4513	6.2001	0.3517	4.7087	0.2091	2.4288
	0.2062	7.5569	0.3126	7.4391	0.2528	6.2762	0.5023	6.3121	0.4019	4.8291	0.2294	2.4901
	0.2532	7.7956	0.351	7.5542	0.3056	6.487	0.5486	6.4076	0.4491	4.9224	0.2611	2.5736
	0.3085	8.0285	0.4006	7.7108	0.3495	6.6462	0.5993	6.5008	0.4987	5.0317	0.3133	2.6943
	0.3506	8.1806	0.4517	7.8571	0.3996	6.8074	0.6489	6.603	0.5496	5.1294	0.3497	2.7847
	0.401	8.3363	0.4989	7.9553	0.4521	6.9355	0.6998	6.6985	0.6001	5.2258	0.3997	2.8959
	0.4522	8.4795	0.5525	8.1039	0.5015	7.0536	0.7506	6.7891	0.651	5.3145	0.4501	3.0055
	0.5018	8.6281	0.6001	8.1918	0.5519	7.1964	0.8008	6.8819	0.7011	5.4047	0.5005	3.1221
	0.5526	8.7633	0.6491	8.3069	0.5983	7.2833	0.8515	6.9689	0.7518	5.4921	0.5481	3.2055
	0.5989	8.8677	0.7012	8.4028	0.6519	7.4204	0.902	7.0527	0.8028	5.5688	0.5983	3.2942
	0.6487	8.9774	0.7515	8.4782	0.6976	7.5258	0.9526	7.1366	0.8526	5.65	0.649	3.376
	0.6992	9.0881	0.7997	8.6076	0.7496	7.6032	1.0028	7.2183	0.9033	5.7286	0.6994	3.4556
	0.7501	9.1943	0.8516	8.7057	0.8026	7.7471			0.9541	5.7977	0.7509	3.5111
	0.8013	9.2937	0.9039	8.77	0.8497	7.8362			1.0039	5.8776	0.8011	3.578
	0.851	9.3928	0.9524	8.8538	0.9008	7.9226					0.8517	3.639
	0.9015	9.4896	1.0029	8.9489	0.9513	8.0038					0.9023	3.6964
	0.9516	9.5815			1.0014	8.0891					0.9528	3.7506
	1.0022	9.6779									0.9937	3.7893

## Sheet: Supplementary Figure 7c
		Ideal-303 K		Ideal-323 K
		Relative pressure P/P0	CO2 adsorbed (mmol/g)	Relative pressure P/P0	CO2 adsorbed (mmol/g)
		0.00033795	0.0706696	0.0039214	0.0213929
		0.00098976	0.21371	0.0044551	0.0640491
		0.0019038	0.431638	0.0054537	0.144589
		0.0035818	0.86817	0.0059065	0.176469
		0.0063028	1.43987	0.0062987	0.205875
		0.0069415	1.56598	0.0066585	0.232344
		0.0077582	1.72371	0.006982	0.25704
		0.0084819	1.88161	0.0072731	0.283536
		0.0097635	2.09152	0.0077703	0.332348
		0.011138	2.28241	0.0083081	0.373013
		0.01328	2.55009	0.0088094	0.406915
		0.015099	2.76804	0.0095331	0.464107
		0.017121	2.99629	0.010568	0.554375
		0.020437	3.29433	0.011595	0.637366
		0.027444	3.82429	0.012495	0.713482
		0.032334	4.2429	0.013367	0.782589
		0.039519	4.7058	0.015145	0.911607
		0.046965	5.06741	0.016715	1.01634
		0.048475	5.12768	0.017895	1.10201
		0.060974	5.61607	0.019885	1.22612
		0.085675	6.23616	0.024682	1.49518
		0.1027	6.48616	0.028694	1.72504
		0.1493	6.96875	0.032457	1.92339
		0.2074	7.38973	0.039085	2.25451
		0.2545	7.625	0.043939	2.47098
		0.31	7.85045	0.050571	2.7679
		0.3509	7.98929	0.064624	3.22576
		0.4008	8.15179	0.075003	3.57647
		0.4523	8.28705	0.09271	3.99174
		0.5021	8.42634	0.1054	4.28679
		0.5533	8.56071	0.1285	4.6875
		0.5993	8.66116	0.1543	5.06607
		0.6492	8.77188	0.206	5.57857
		0.6995	8.88393	0.247	5.89286
		0.7498	8.99375	0.3015	6.21652
		0.801	9.0933	0.349	6.44955
		0.8511	9.19464	0.4009	6.66339
		0.902	9.28884	0.4515	6.84196
		0.9525	9.3808	0.5021	6.99375
		1.0029	9.47054	0.5531	7.12634
				0.5988	7.22902
				0.6488	7.34107
				0.6998	7.44598
				0.7503	7.54866
				0.8014	7.64063
				0.8515	7.73259
				0.9025	7.81607
				0.9531	7.89955
				1.0046	7.97054

## Sheet: Supplementary Figure 7d
		0.23D-303 K		0.23D-323 K
		Relative pressure P/P0	CO2 adsorbed (mmol/g)	Relative pressure P/P0	CO2 adsorbed (mmol/g)
		0.0013677	0.130777	0.0020232	0.126567
		0.0031783	0.377607	0.0055227	0.321554
		0.0056085	0.679821	0.0067013	0.382625
		0.0061876	0.746205	0.0076045	0.429888
		0.0073338	0.859643	0.0091151	0.5
		0.0082329	0.944375	0.0099819	0.54192
		0.0094642	1.05406	0.013042	0.689821
		0.0096464	1.07013	0.015453	0.796161
		0.011376	1.24009	0.016989	0.875045
		0.013064	1.38254	0.019792	0.986875
		0.0162	1.60393	0.031622	1.40719
		0.018449	1.74674	0.040719	1.65674
		0.019969	1.84388	0.045986	1.80013
		0.029285	2.29629	0.049494	1.88321
		0.037637	2.59103	0.078532	2.43228
		0.048599	2.88924	0.094489	2.6733
		0.079886	3.40808	0.1029	2.76741
		0.097256	3.60183	0.1409	3.14835
		0.1429	3.95098	0.1554	3.26732
		0.2003	4.2417	0.1996	3.56388
		0.259	4.45121	0.255	3.83062
		0.3151	4.61295	0.3121	4.04339
		0.3517	4.71161	0.3509	4.17165
		0.4019	4.83214	0.4013	4.31223
		0.4491	4.92545	0.4478	4.42219
		0.4987	5.03482	0.4987	4.52679
		0.5496	5.13259	0.549	4.63438
		0.6001	5.22902	0.601	4.71607
		0.651	5.31786	0.6508	4.8058
		0.7011	5.40804	0.7015	4.87946
		0.7518	5.49554	0.7527	4.94911
		0.8028	5.57232	0.8027	5.025
		0.8526	5.65357	0.8533	5.09018
		0.9033	5.73214	0.9042	5.15179
		0.9541	5.80134	0.9542	5.21518
		1.0039	5.88125	1.005	5.27634

## Sheet: Supplementary Figure 7e
		Ideal		0.23D
		CO2 adsorbed (mmol/g)	Qst (kJmol-1)	CO2 adsorbed (mmol/g)	Qst (kJmol-1)
		0.162665	82.284	0.107679	13.864
		0.325326	67.769	0.215362	24.369
		0.487991	62.37	0.32304	28.194
		0.65067	59.214	0.430723	30.489
		0.813304	57.373	0.538393	32.408
		0.975982	55.781	0.646071	33.458
		1.13866	54.323	0.75375	34.159
		1.30129	53.95	0.861429	33.466
		1.46397	53.883	0.969107	33.444
		1.62665	53.48	1.07679	33.884
		1.78929	53.412	1.18446	34.716
		1.95196	53.352	1.29214	35.085
		2.11464	52.774	1.39987	34.977
		2.27728	51.789	1.50754	35.282
		2.43996	50.876	1.61522	35.548
		2.60263	50.044	1.7229	35.44
		2.76527	49.241	1.83058	35.521
		2.92795	49.35	1.93826	35.51
		3.09063	48.97	2.04594	35.786
		3.25326	48.315	2.15362	36.014
		3.41594	47.201	2.26129	36.205
		3.57862	46.124	2.36897	35.63
		3.74125	46.254	2.47665	35.117
		3.90393	46.539	2.58433	35.072
		4.06661	46.969	2.69201	34.369
		4.22929	47.356	2.79969	34.653
		4.39192	47.588	2.90737	34.816
		4.55446	48.015	3.01504	33.395
		4.71741	48.422	3.12272	32.232
		4.87991	48.446	3.2304	31.765
		5.04241	48.466	3.33808	31.983
		5.20536	49.067	3.44576	31.841
		5.36786	49.626	3.55344	30.812
		5.53036	50.1	3.66112	30.081
		5.6933	50.432	3.76879	28.911
		5.8558	50.243	3.87647	28.385
		6.01875	50.815	3.9842	27.862
		6.18125	51.485	4.09187	26.444
		6.34375	51.266	4.19955	25.713
		6.5067	50.642	4.30723	24.547
		6.6692	49.181	4.41491	23.659
		6.8317	48.597	4.52277	22.802
		6.99464	48.467	4.63036	21.642
		7.15714	47.795	4.73795	21.383
		7.32009	47.781	4.84554	20.625
		7.48259	47.064	4.95312	20.052
		7.64509	46.049	5.06116	19.68
		7.80804	44.696	5.16875	19.496
		7.97054	43.485	5.27634	19.2
		8.13304	42.534	5.38393	18.921
